# Supplementary material for: Transcriptome analysis of interactions between silkworm and cytoplasmic polyhedrosis virus
Source: Sci Rep. 2016 Apr 27;6:24894. doi: 10.1038/srep24894 (PMC4847007; doi:10.1038/srep24894)
Supplement: Supplementary Dataset 2 [file srep24894-s2.xls]

## Sheet: all_isoforms.anno.fpkm
Isoform ID	FB 0h	FB 3h	FB 24h	FB72h	MG 0h	MG 3h	MG 24h	MG 72h
TCONS_00057390	1.67567	0.713932	0.605534	1.26368	1.15205	0.787911	0.759461	1.41021
TCONS_00057389	0.841379	1.28138	1.34801	1.28478	1.28298	1.71581	1.58704	0.882561
TCONS_00057391	1.84654	1.58723	1.79381	0.629241	1.49142	2.12268	1.3497	1.30248
TCONS_00057366	0.84946	0.814879	0.168528	0.890145	4.18263	3.70703	4.08839	2.7055
TCONS_00057365	3.3934	1.83745	0.916027	2.20015	9.79592	11.3854	7.2111	6.3462
TCONS_00057343	0.0423188	0.134962	0.17096	0	0.236366	0.0636716	0	0
TCONS_00057340	0.0291121	0	0	0	0	0	0	0
TCONS_00057338	0.000272293	0.000298595	0.000128877	0.000202098	7.90174e-05	0	0.000140729	5.39439e-05
TCONS_00057337	0.477136	0.732511	0.674113	0.374905	0.154894	0	0.126525	0.126553
TCONS_00057320	1.06881	36.4624	1.97934	1.85752	0.736462	0.553635	1.94842	1.16677
TCONS_00057320	1.06881	36.4624	1.97934	1.85752	0.736462	0.553635	1.94842	1.16677
TCONS_00057318	0.0570032	0.0478405	0.0651231	0	0	0	0	0
TCONS_00057315	0	0	0	0	0	0	0	0
TCONS_00057312	0	0	1.23573	0	0	0	0	0
TCONS_00057303	0	0	0.0679499	0	0.0222904	0.0334559	0	0.0365219
TCONS_00057304	0.412049	0.408803	0.208399	0.318555	0.108239	0.0626614	0.155226	0
TCONS_00057306	4.51929e-05	0.000172193	0.100722	0.122035	0.0575342	0.112272	0.0172271	0.0432822
TCONS_00057305	0.564243	0.741902	0.338233	0.311965	0.58302	0.415355	0.490384	0.376433
TCONS_00057307	0.258538	0.104035	0	0	0.787252	0	0.23722	0.449948
TCONS_00057301	0	0	0	0	0	0	0	0
TCONS_00057286	0.54473	0.469819	0.679783	2.94407	0.782952	0	0	0
TCONS_00057285	0.621147	0.629521	0.751377	0.364896	0.578481	0.575561	0.927583	0.592099
TCONS_00057283	0	0	0	0	0	0	0	0
TCONS_00057282	0	0.176174	0	0	0.0134577	0	0	0
TCONS_00057275	0.0416196	0.580529	0.0913219	0.172041	0.186848	0.373466	0.174829	0.107794
TCONS_00057277	9.74193	6.50726	10.0748	7.13152	15.156	10.4941	8.39454	6.71515
TCONS_00057278	23.2144	21.4535	10.0129	19.4662	30.814	24.2718	21.4305	28.9431
TCONS_00057276	62.3925	52.934	81.2634	67.134	106.394	79.8161	72.454	57.4866
TCONS_00057271	0.405636	0.000148964	0.259162	0.000916731	0.000329351	0.00230941	0.00129954	1.16348
TCONS_00057274	1.4778	1.02581	1.5385	0.886822	1.33812	1.27115	1.25909	1.17043
TCONS_00057272	1.86588	2.39047	1.48068	2.12848	1.2596	0.97538	0.871899	0.978435
TCONS_00057270	5.14278	3.68472	4.75706	4.84032	4.53565	3.37724	4.0165	4.62456
TCONS_00057273	10.7628	9.20781	10.1884	12.2195	12.0038	9.33313	8.50514	13.434
TCONS_00057280	5.61704	8.32488	6.99528	7.42129	7.56566	6.49421	6.12526	6.10966
TCONS_00057281	26.3289	42.4828	33.67	40.7528	35.5626	29.5454	31.0986	32.2773
TCONS_00057267	0	1.16662	0.0673261	0	0	0	0	0
TCONS_00057266	0.0970158	0	0.205181	0.246928	0.101497	0	0	0
TCONS_00057262	0	0	0	0	0	0	5.27622e-05	0
TCONS_00057263	0	0.38612	0	0	0	0	0.0217191	0
TCONS_00057261	0	0.414223	0	0	0	0	0	0
TCONS_00057261	0	0.414223	0	0	0	0	0	0
TCONS_00057257	126.198	98.7109	143.896	161.683	25.3022	0.662495	24.5653	0.470746
TCONS_00057248	0	0.25448	0.196179	0	0.0819517	0.0837199	0	0.104368
TCONS_00057252	1.13165	0.0874079	0.0464992	0.370511	0.587344	0.895479	0.722313	0.334138
TCONS_00057251	0.0015174	0.0916185	0.0042571	0.101204	0.386852	0.00076182	0.319824	0.293435
TCONS_00057253	0.369492	0.109876	0.182707	0.260155	0.183934	0.239787	0.123042	0.126225
TCONS_00057249	0.482178	1.23637	1.98871	0.81695	0.39588	0.130985	0.43146	0.560314
TCONS_00057250	1.28558	1.8815	1.91389	2.27153	1.2974	1.67776	1.37734	1.55408
TCONS_00057254	5.23565	7.91148	7.63751	7.37233	5.23146	6.64257	6.40602	7.06249
TCONS_00057222	0.701509	0.148546	0.382465	0.537579	0.57005	0.967441	0.87131	0.597278
TCONS_00057221	0.375285	0.720764	0.576844	0.292502	0.232208	0.615013	0.483744	0.609125
TCONS_00057221	0.375285	0.720764	0.576844	0.292502	0.232208	0.615013	0.483744	0.609125
TCONS_00057215	0.143683	9.29096e-06	0.00797061	0.266289	0.92763	1.0276	0.795732	0.87929
TCONS_00057215	0.143683	9.29096e-06	0.00797061	0.266289	0.92763	1.0276	0.795732	0.87929
TCONS_00057210	0.0167267	0.00247071	0	4.19295e-05	0.0750565	0.248117	0.472033	0.622202
TCONS_00057210	0.0167267	0.00247071	0	4.19295e-05	0.0750565	0.248117	0.472033	0.622202
TCONS_00057211	0.0167267	0.00247071	0	4.19295e-05	0.0750565	0.248117	0.472033	0.622202
TCONS_00057211	0.0167267	0.00247071	0	4.19295e-05	0.0750565	0.248117	0.472033	0.622202
TCONS_00057213	3.49916e-06	0.00389357	0.00020124	0.285425	0	0.168073	0.689935	0.680678
TCONS_00057213	3.49916e-06	0.00389357	0.00020124	0.285425	0	0.168073	0.689935	0.680678
TCONS_00057213	3.49916e-06	0.00389357	0.00020124	0.285425	0	0.168073	0.689935	0.680678
TCONS_00057212	0.152543	0.0712227	0	0.217024	0.68822	0.837466	0.0221589	0.402681
TCONS_00057214	0.766085	0.111372	0.0590512	0.589408	3.97697	4.27069	3.39586	4.28501
TCONS_00057214	0.766085	0.111372	0.0590512	0.589408	3.97697	4.27069	3.39586	4.28501
TCONS_00057216	0	0.172426	0	0	0	0.0475146	0	0
TCONS_00057206	0.710225	0.480389	1.05083	1.60892	0.650414	6.73255e-05	1.02102	0
TCONS_00057205	2.11245	1.64847	2.36573	5.16789	1.04652	0.224665	0.818209	0.200842
TCONS_00057203	3.21165	2.91377	5.95956	8.12825	4.17744	1.87501	3.81358	2.8139
TCONS_00057204	6.21396	6.04087	9.44051	7.78885	7.509	6.66914	7.06943	7.20527
TCONS_00057188	0	0	0	0	0	0	0	0
TCONS_00057175	0.000318654	0.000504343	0.23069	0.000366963	0.000102101	0.20004	0	0
TCONS_00057177	1.54032	0.120931	0.0818781	0.540429	3.12058	0.000941244	0.316185	0.0384292
TCONS_00057174	4.24467	1.59181	2.77732	6.46188	2.83201	12.6022	14.5416	13.4599
TCONS_00057176	6.504	3.08383	4.28911	10.095	19.0651	27.5347	25.8696	27.9661
TCONS_00057166	0	0.0171952	0	0.0287186	0.0744971	0.459403	0.129063	0.000428357
TCONS_00057165	0.295655	0.382661	0.221758	0.54197	1.12902	0.829375	1.42524	1.78639
TCONS_00057167	33.2462	37.3412	34.6988	45.0201	50.5042	48.8653	44.5946	51.1452
TCONS_00057161	0	0	0	20.8181	13.3986	0	13.7159	34.253
TCONS_00057160	163.812	143.316	97.1849	88.0486	162.881	165.774	159.309	165.771
TCONS_00057160	163.812	143.316	97.1849	88.0486	162.881	165.774	159.309	165.771
TCONS_00057159	0	0	0	0	0	0	0	0
TCONS_00057148	0.0811592	0.00988682	0.121471	0.556724	2.57948e-05	0.249738	0	0.569171
TCONS_00057147	0.428109	0.70508	0.559215	0.560293	0.690975	0.757425	0.385779	0.32508
TCONS_00057141	0	0	0	0	0	0	0	0
TCONS_00057143	0	0	0	0	1.95606	0	5.11555	0
TCONS_00057145	1.23042	0	1.11441	1.75805	0.880517	0	0	3.18254
TCONS_00057139	2.27138	3.13456	3.2016	13.9841	29.5663	235.642	5.73998	136.325
TCONS_00057144	19.5698	4.44741	9.70483	13.705	35.1944	17.316	30.9106	91.1045
TCONS_00057142	15.6038	16.8749	17.772	54.4029	50.0835	113.99	111.443	97.4827
TCONS_00057140	254.639	182.936	245.991	633.202	704.537	872.152	1310.85	1509.69
TCONS_00057136	0	0	0	0	0	0	0	0
TCONS_00057124	383.365	226.95	492.191	619.195	74.826	0.23559	91.8862	0.423801
TCONS_00057120	1.39135	0	0	0	0.00197432	0.136529	0.269317	0.115481
TCONS_00057121	0.465783	0	1.76055	0	0.121841	0.0884935	0.785537	0
TCONS_00057123	0	0	0.147894	0	0	0	5.35591e-05	0
TCONS_00057122	0	0.223278	1.84994	0	0.15808	0	0	0.104846
TCONS_00057118	72.9217	49.3971	122.13	69.82	16.0001	0.0832217	8.80082	0.103358
TCONS_00057125	129.559	73.0956	198.261	92.3498	29.8252	0.0481852	10.1536	0.339115
TCONS_00057126	147.858	112.783	266.889	164.175	28.9087	0.244417	27.7545	0
TCONS_00057119	340.353	252.176	586.865	629.901	70.5312	0.0102136	80.0303	0.420727
TCONS_00057127	1027.66	712.96	1686.74	1138.05	221.731	0.875847	149.499	1.14555
TCONS_00057103	0	0	0	0	0	0	0	0
TCONS_00057104	2.0703	0.824624	1.52246	0.889112	0.389556	0.0685332	0.0812106	0.165795
TCONS_00057105	34.3102	14.2055	28.8138	6.76575	8.86002	2.3004	5.08038	5.60403
TCONS_00057106	0.0947053	0	0	0	0.106441	0.154159	0.158974	0.713881
TCONS_00057102	0.530049	1.0271	0	0.382678	0.749718	0.804659	0.138274	0.77084
TCONS_00057108	0	0	0	0	0	0	0	0
TCONS_00057110	0	0	0	0	0	0	0	0
TCONS_00057112	2.39914	2.65763	1.9955	5.33779	6.87308	6.98825	16.9805	24.3997
TCONS_00057113	9.66874	5.92677	8.52793	16.9514	14.6982	20.8472	48.9071	62.4885
TCONS_00057114	0.20107	0.256441	0.443441	0.630313	0.979771	2.23854	3.25019	5.36587
TCONS_00057115	1.68363	1.85381	2.63951	4.63046	2.31589	5.53194	7.99386	8.1049
TCONS_00057098	0.233622	0.122879	0.295126	0.147495	0.138845	0.222004	0.242457	0.112473
TCONS_00057097	0.429009	0.264693	0.548568	1.03214	0.0562183	0.30892	0.642181	0.0991498
TCONS_00057095	0.0509969	0.094604	0.0892199	0.0716186	0.0440225	0.0485578	0.0871091	0
TCONS_00057094	0.0360472	0.0430947	0.0370005	0.110263	0.0469488	0	0.0581616	0.0301016
TCONS_00057096	3.65661	4.53396	4.68464	7.49186	5.54252	7.25835	7.77912	7.77275
TCONS_00057092	3.73664	3.64855	6.61427	6.05993	3.0732	3.34555	6.32055	5.01789
TCONS_00057091	24.9618	21.3011	31.7398	37.109	33.0654	30.2313	35.0246	37.1875
TCONS_00057082	0	3.11324	0.576997	0.468272	0.249649	0.285004	0.297048	0.64948
TCONS_00057077	7.94669e-06	0.16821	0	6.8067e-07	4.17236e-07	0	5.96418e-07	4.43629e-07
TCONS_00057080	1.75492e-06	0.583638	0.000158515	0	0.052301	0.0288094	0	0.0357949
TCONS_00057078	0.079742	0.808599	0.0620832	0.04568	0	0.0712974	0	0
TCONS_00057079	0.136842	0.814982	0.110768	0	9.2562e-06	1.21741e-05	0	2.05116e-06
TCONS_00057081	0.213005	5.51445	0.223821	0.0652138	0.0329982	0	0.0324823	0.0281646
TCONS_00057075	13.5882	4.83497	10.0817	7.65706	9.94067	5.94698	5.99291	7.90719
TCONS_00057071	0.338522	0.142349	0.198701	1.56133	3.25083	2.70995	5.15622	7.17227
TCONS_00057058	0.911229	9.78093	2.71879	1.98861	1.35266	1.19627	1.842	1.17005
TCONS_00057061	0	0	0	0	0	0	0	0
TCONS_00057060	0.432507	0.00706038	1.04028	0.00025646	0.416684	1.32006	0.752753	0.471026
TCONS_00057063	1.05481	0.723781	2.74434	2.53346	0.0037289	0.213789	1.03027	0
TCONS_00057064	1.86638	1.7633	3.03421	2.79186	0.247052	0.294407	0.236395	0
TCONS_00057062	4.50965	6.3776	6.98906	11.8557	3.09629	5.02745	6.22976	5.85225
TCONS_00057059	19.4747	22.1291	27.7175	33.8502	10.6136	18.2441	22.4926	20.2653
TCONS_00057065	0.223341	0.220568	0.476898	0.111677	0.0467391	0.336142	0.316339	0.314221
TCONS_00057053	0	0	0	0	4.24458	0	0	0
TCONS_00057044	13.9411	9.92153	12.435	9.42945	14.4834	11.2644	8.77401	9.80372
TCONS_00057046	0	0	0.115484	0	0	0.150432	0	0
TCONS_00057045	0.0835596	0.0841648	0.0843309	0.0898267	0.0863326	2.92715	0.0832686	0.0587311
TCONS_00057043	0	0.697355	0.104762	0.105339	0.748248	0	0	0
TCONS_00057048	0.479791	0.867781	0.374782	1.15393	0.496876	1.60809	1.38359	1.33673
TCONS_00057047	6.60676	4.05839	3.73891	8.80988	8.88236	6.57407	11.236	10.167
TCONS_00057040	1.29682	2.00818	1.37079	1.61582	0.876462	0.806026	0.348705	0.570423
TCONS_00057022	0.585555	0.371256	1.6902	1.40679	0.666625	0.0258132	0.000728148	1.59472
TCONS_00057025	1.79109	0.747331	0.560536	0.798936	0.745961	2.38672	1.8905	2.54853
TCONS_00057023	0.585606	1.17605	0.567186	0.784827	1.24636	0.362221	1.03243	0.0656976
TCONS_00057026	1.00434	1.28742	1.8168	1.1675	0.0285466	0.270251	2.06844	2.18177
TCONS_00057024	0.258456	1.31296	1.12449	1.46806	1.36396	0.561037	1.22522	1.26047
TCONS_00057010	0	0.129957	0.0116859	0	0.0119847	0	0.0211727	0
TCONS_00057004	3.53004	2.8726	6.85771	22.1312	6.38119	8.8747	11.2394	11.0301
TCONS_00057005	4.81974	3.40685	7.28269	22.4137	5.61126	9.21737	12.8765	10.2751
TCONS_00057003	4.86773e-05	0.885772	2.30977e-05	0	4.39418e-05	2.32774e-05	0	0
TCONS_00057002	0.182393	2.47697	0.132159	0	0.214466	0.0853805	0	0
TCONS_00056998	0.0980313	0.121925	0.135727	0.845092	0.0501692	0.123008	0.123505	0.0341091
TCONS_00056997	0.643384	0.862413	0.79042	2.94272	0.169554	0.0346508	0.526076	0.0250707
TCONS_00056987	0	0	0	0	0	0	0	0
TCONS_00056986	0.521341	0.189893	0.46657	0.428958	0.23538	0.184381	0.14351	0.15653
TCONS_00056988	0.0218105	0.043526	0.0589681	0.094129	0.0222092	0.075387	0.0196216	0.0182289
TCONS_00056984	0.474071	0.843137	0.118132	0.835966	1.38815	4.42609	3.26242	2.79094
TCONS_00056980	121.406	59.7817	92.2693	99.7986	26.4688	0.764681	13.9363	0.242825
TCONS_00056981	204.337	202.113	585.355	534.659	41.6473	2.03732e-05	71.7345	0.480401
TCONS_00056982	2462.9	1806.38	4631.11	4390.99	528.362	4.62946	557.254	5.18935
TCONS_00056978	0	0.430181	0.158085	0	0	0.0589413	0	0.0695437
TCONS_00056976	0	0	0	0	0.0552492	0.127102	0.136224	0.223034
TCONS_00056973	0	0.212444	0	0	1.16535e-05	0.189331	0.0307729	0.236537
TCONS_00056975	0.619835	1.85592	1.0647	0.445277	1.14858	0.741553	2.09253	0.859584
TCONS_00056974	3.77351	2.50736	1.37595	2.14492	1.83327	2.65301	2.08258	3.18491
TCONS_00056970	0.24036	5.58193	0.529263	0.466653	0	0	0	0
TCONS_00056969	0	0	0	0	0	0	0	0
TCONS_00056968	0	0	0	0	0	0	0	0
TCONS_00056967	4.36539	5.80775	9.22506	25.9064	0.908385	0.0181497	3.934	0.0131218
TCONS_00056966	2.19457	3.26417	5.52626	0	0.602245	0	2.01239	1.99379
TCONS_00056962	0	0	0	0	0	0	0	0
TCONS_00056963	0	0.464398	0	0	0	0	0	0
TCONS_00056964	0	20.2081	0.667653	0	0.0492559	0	0	0
TCONS_00056948	0	0	0.0800741	0	0	0	0	0
TCONS_00056947	1.41981	0.652315	0.373447	0.892121	3.80042	3.43924	5.79494	10.1032
TCONS_00056949	0	0.145891	0	0	0.287568	0.234227	0.743046	0.146388
TCONS_00056944	0	0.00883802	0	0	0.0149032	0	0	0
TCONS_00056939	2.76716	2.69594	2.46684	3.46512	2.49813	2.40927	2.29181	2.37218
TCONS_00056940	4.73642	4.2843	3.49723	4.67359	2.77796	2.31143	2.94574	3.75094
TCONS_00056927	0.481383	0.335065	0.355944	0.649253	0.955304	1.1184	0.735425	0.989027
TCONS_00056917	0.155619	0.61447	0.0308876	0.111775	0.263529	0.090725	0.0519478	0.493793
TCONS_00056928	0.0642283	0.273701	0.0337286	0.214977	0.0144267	0.0479855	0.155401	0.0387065
TCONS_00056907	0	0	0	0	0	0	0	0
TCONS_00056906	0.151943	0.0398526	0.0514228	0	0.0525088	0	0.091964	0
TCONS_00056910	0.235335	0.0982648	0.514758	0.504784	0.157418	1.86049	2.11616	0.851192
TCONS_00056909	12.5664	4.29686	8.78465	10.6352	21.3716	31.1318	29.9608	30.8646
TCONS_00056903	0.0738305	0.35865	0.126638	0.140188	0.0904731	0.0340195	0.0710924	0
TCONS_00056905	0.0681838	0.747018	0.350118	0	0.0506198	0	0	0
TCONS_00056904	9.58651e-07	27.2733	0.61387	0	1.44099e-06	0.0384305	0.0544775	0
TCONS_00056896	0.0175982	0.0978694	0.0611284	0.0156047	0.0175003	0.0368112	0.0414549	0.04603
TCONS_00056898	0.047196	0.147196	0.0150665	0	0.000248717	0	0.0304746	0
TCONS_00056897	0.016374	0.264237	0.0715063	0.000342943	0.000323454	0.000752014	0.000670943	0.000738918
TCONS_00056892	0.106516	0.229837	0	0	0.0269268	0	0.239868	0
TCONS_00056891	0.347074	0.278819	0.22637	0.110452	0.108521	0.0911687	0.0690028	0.0778609
TCONS_00056891	0.347074	0.278819	0.22637	0.110452	0.108521	0.0911687	0.0690028	0.0778609
TCONS_00056891	0.347074	0.278819	0.22637	0.110452	0.108521	0.0911687	0.0690028	0.0778609
TCONS_00056891	0.347074	0.278819	0.22637	0.110452	0.108521	0.0911687	0.0690028	0.0778609
TCONS_00056890	0.340358	0.454231	0.296972	0.0837973	0.168162	0.0282488	0.0888714	0.00637846
TCONS_00056890	0.340358	0.454231	0.296972	0.0837973	0.168162	0.0282488	0.0888714	0.00637846
TCONS_00056890	0.340358	0.454231	0.296972	0.0837973	0.168162	0.0282488	0.0888714	0.00637846
TCONS_00056890	0.340358	0.454231	0.296972	0.0837973	0.168162	0.0282488	0.0888714	0.00637846
TCONS_00056894	0.158713	0.292494	0.305879	0.202157	0.233028	0.0804933	0.332085	0.191381
TCONS_00056885	0.144841	0	0.189382	0	0.332913	0	0	0
TCONS_00056884	0.0326037	4.06701	0.230546	0.0800941	0.19996	0.085862	0.111032	0
TCONS_00056881	0	0	0	0	0	0	0	0
TCONS_00056878	7.72775e-05	8.02042e-05	7.96154e-05	6.4466e-05	0.124424	0.168429	0.173188	0.397363
TCONS_00056878	7.72775e-05	8.02042e-05	7.96154e-05	6.4466e-05	0.124424	0.168429	0.173188	0.397363
TCONS_00056880	0.112238	0.0850962	0.116302	0.387324	0.129766	0.263417	0.335699	0.419109
TCONS_00056879	0.798572	0.549379	0.709708	0.344505	0.671017	0.278565	0.256552	0.0725021
TCONS_00056871	0.0395541	0	0	0	0	0	0	0
TCONS_00056875	0.211904	0.160003	0.194607	1.21557	1.44882	6.52078	5.30878	5.281
TCONS_00056874	128.984	0.628925	0.746229	793.385	839.082	1493.47	3404.22	4221.7
TCONS_00056868	0.378013	0.268092	0.271093	0.046469	0.175115	0.15106	0.0894214	0.177023
TCONS_00056869	0.103893	0.190879	0.0525835	0.16141	0.118227	0.154904	0.217962	0.45748
TCONS_00056859	0.173783	0.216339	0.458299	0.114934	0.219993	0.185369	0.250858	0.103939
TCONS_00056857	0.136123	0.217966	0.174093	0.159306	0.311825	0.112806	0.090525	0.107409
TCONS_00056856	0.640459	3.52686	0.701988	0.329987	0.171895	0.0681839	0.176486	0.306969
TCONS_00056858	1.03547	10.0476	1.79553	0.826455	0.408321	0.248859	0.219817	0.0759651
TCONS_00056863	9.08592	10.881	11.0041	8.16222	13.5091	10.5458	10.9381	11.2069
TCONS_00056860	6.54735	9.33221	6.47989	10.3851	6.77944	11.291	10.5268	11.6459
TCONS_00056861	2.65835	4.78146	3.00857	3.96973	2.77895	3.98367	3.32336	4.21499
TCONS_00056862	5.00105	5.50152	7.42297	9.24601	6.25094	13.1967	11.2198	12.3955
TCONS_00056849	0	0	0	0.266618	0	0	0	0
TCONS_00056852	0	0	0	0	0	0	0	0
TCONS_00056844	0.358163	0.00038465	0.788635	1.82788	0.000396666	0.489492	0.000267158	0.658945
TCONS_00056848	0	0.143336	0.17839	0	0	0	0	0
TCONS_00056845	2.22181	1.84345	2.00955	1.67783	1.55194	1.30069	1.74206	1.89481
TCONS_00056846	1.00353	3.37609	4.59098	4.01231	0.359038	0.56891	3.62472	0.928933
TCONS_00056847	11.3686	9.90423	18.7273	19.555	6.41434	6.10529	5.64081	7.12559
TCONS_00056850	15.4056	14.1225	19.5847	26.1575	8.13672	7.57064	14.6976	8.48064
TCONS_00056855	0	0	0	0	0	0	0	0
TCONS_00056841	1.26702	1.87113	1.57218	1.62356	0.447532	0	0	0.256357
TCONS_00056837	0.078825	1.45768	0.0853336	0.0743057	0.0501873	0.0403874	0.0318581	0
TCONS_00056836	1.64511e-06	21.5371	0.669462	0.0318259	0.0165316	0.0864623	0.0213189	0.0424314
TCONS_00056822	0.379562	0.342578	0.884163	0.0747544	0.0625965	0	0	0
TCONS_00056823	1.06679	0.913098	1.07148	0.391933	0.127404	0	0.0550622	0
TCONS_00056827	0.142111	0.141183	0.101583	0	0	0	0	0
TCONS_00056826	3.82596	1.64563	14.8068	11.0652	2.69517	3.65967e-06	2.12938	2.73279e-06
TCONS_00056824	6.31826	4.80653	8.79909	4.64957	1.66809	0.000500927	0.301721	0.000389802
TCONS_00056828	18.4459	14.1546	28.5199	20.4504	3.65614	0.0854469	3.19856	0.147501
TCONS_00056825	50.8913	55.5575	94.6495	15.9209	9.03091	0.0308238	0.555931	0.0398249
TCONS_00056819	0	0.0126592	0.0156877	0	0	0	0	0
TCONS_00056818	0.0130658	0.0330701	0.0151109	0	0	0	0	0.0248141
TCONS_00056816	0.0970158	0	0	0	0	0	0	0
TCONS_00056817	0	0	0	0.326348	0	0	0	0
TCONS_00056813	91.2779	39.3968	42.0064	82.8812	319	181.009	235.395	317.964
TCONS_00056814	346.57	216.829	188.024	664.488	1628.81	1856.51	2158.71	2935.63
TCONS_00056812	0.173418	0.109499	0.0741618	0.184039	0.209342	0.7755	0.340865	0.584024
TCONS_00056807	0.0504966	0.00196331	0.102005	0.0282774	0.0195593	0.0283458	0.0343381	0
TCONS_00056807	0.0504966	0.00196331	0.102005	0.0282774	0.0195593	0.0283458	0.0343381	0
TCONS_00056809	0	0.231479	0.0889811	0.177147	0.034521	0	0.00694847	0.0377765
TCONS_00056808	0.000741821	1.82117	0.886326	0.212631	0.000508222	0.000512947	0.000239877	0
TCONS_00056810	0	0	0	0	0	0	0	0
TCONS_00056799	0.00194744	0.000327542	0.0206796	0.432285	0.128714	0.00774094	0	0
TCONS_00056799	0.00194744	0.000327542	0.0206796	0.432285	0.128714	0.00774094	0	0
TCONS_00056800	0.694648	0.27317	0.563111	1.96624	0.378847	0	0.50928	0.338083
TCONS_00056800	0.694648	0.27317	0.563111	1.96624	0.378847	0	0.50928	0.338083
TCONS_00056800	0.694648	0.27317	0.563111	1.96624	0.378847	0	0.50928	0.338083
TCONS_00056802	0.666783	0.627278	0.882575	0.995163	0.344559	0.73791	0	0
TCONS_00056801	2.72502	0.867019	0.0467783	0.00170277	0.0413517	0.830215	0.657837	0.442203
TCONS_00056801	2.72502	0.867019	0.0467783	0.00170277	0.0413517	0.830215	0.657837	0.442203
TCONS_00056801	2.72502	0.867019	0.0467783	0.00170277	0.0413517	0.830215	0.657837	0.442203
TCONS_00056798	2.44886	2.67562	3.58987	2.1569	1.94524	2.02555	2.42323	2.64083
TCONS_00056797	8.9274	8.69669	10.3321	6.39769	3.98764	5.12428	4.04015	2.66923
TCONS_00056797	8.9274	8.69669	10.3321	6.39769	3.98764	5.12428	4.04015	2.66923
TCONS_00056804	0.723126	0.0741841	0.000306709	5.02683e-05	0.000289726	8.96923e-05	0.245263	0.00185117
TCONS_00056805	0.0876209	0.13048	0.484542	0	0.127963	0.123319	5.01001e-05	0.107345
TCONS_00056803	1.03303	1.12152	1.41617	2.06414	1.22906	2.28548	2.41571	2.36456
TCONS_00056796	0	0	0	0	0	0	0	1.15808
TCONS_00056795	0	0.673998	0.315348	0	0	0	0	0
TCONS_00056792	0	0	0	0	0	0	0	0
TCONS_00056775	0	0.18226	0	0	0	0	0	0
TCONS_00056774	0	0	0	0	0.265814	0	0	0
TCONS_00056776	0	0	0	0	0	0	0	0
TCONS_00056777	0	0	0	0	0	0	0	0
TCONS_00056778	0	0	0.22929	0	0	0.293532	0	0
TCONS_00056779	1.32157	4.65407	10.926	1.07852	2.18157	4.88219	2.94819	0.975101
TCONS_00056763	4.45973	2.54311	3.7942	7.84987	5.53653	5.15812	7.34791	7.87317
TCONS_00056764	7.62484	8.30305	6.51111	16.826	8.71064	11.6534	14.4213	14.9566
TCONS_00056771	0	7.61304	0.706706	0	0.0418155	0	0	0.16923
TCONS_00056772	0.547707	29.8751	0.966273	0	0.642958	0.491919	0.188071	0.388836
TCONS_00056753	3.88099	2.55442	3.86621	6.69596	4.3408	7.3997	6.42643	7.33061
TCONS_00056727	0	0	0.0787691	0	0	0	0.0688418	8.5672e-05
TCONS_00056728	0	0	0.0159818	0.0334833	0	0.0212973	0.0387293	0.0236412
TCONS_00056729	0	0	0.000161419	0	0	0	0	0
TCONS_00056736	0	0	0.256375	0	0.175806	0.0296165	0.152137	0.122853
TCONS_00056736	0	0	0.256375	0	0.175806	0.0296165	0.152137	0.122853
TCONS_00056736	0	0	0.256375	0	0.175806	0.0296165	0.152137	0.122853
TCONS_00056730	0	0.0290003	0	0	0	0.000308718	0.00591882	0.13347
TCONS_00056734	0	0.141515	0.0283132	2.19674e-06	0	0.030426	0	0
TCONS_00056734	0	0.141515	0.0283132	2.19674e-06	0	0.030426	0	0
TCONS_00056734	0	0.141515	0.0283132	2.19674e-06	0	0.030426	0	0
TCONS_00056735	0	0.147132	0.0449076	0	0	7.66155e-05	0.000180956	0.0917053
TCONS_00056735	0	0.147132	0.0449076	0	0	7.66155e-05	0.000180956	0.0917053
TCONS_00056735	0	0.147132	0.0449076	0	0	7.66155e-05	0.000180956	0.0917053
TCONS_00056737	0	0.229658	0.0648345	0.000490533	0.136043	0.328791	0.0724544	6.10515e-05
TCONS_00056737	0	0.229658	0.0648345	0.000490533	0.136043	0.328791	0.0724544	6.10515e-05
TCONS_00056737	0	0.229658	0.0648345	0.000490533	0.136043	0.328791	0.0724544	6.10515e-05
TCONS_00056731	5.35306e-05	1.21291	0	0.0293541	0	0	0	0
TCONS_00056731	5.35306e-05	1.21291	0	0.0293541	0	0	0	0
TCONS_00056731	5.35306e-05	1.21291	0	0.0293541	0	0	0	0
TCONS_00056733	0.00942944	3.09017	2.73874e-05	0.0335692	0	3.4621e-05	0.126414	0
TCONS_00056733	0.00942944	3.09017	2.73874e-05	0.0335692	0	3.4621e-05	0.126414	0
TCONS_00056733	0.00942944	3.09017	2.73874e-05	0.0335692	0	3.4621e-05	0.126414	0
TCONS_00056732	0.271298	5.62967	1.0935	0.136058	0.237669	0.482521	0.340052	0.43738
TCONS_00056732	0.271298	5.62967	1.0935	0.136058	0.237669	0.482521	0.340052	0.43738
TCONS_00056732	0.271298	5.62967	1.0935	0.136058	0.237669	0.482521	0.340052	0.43738
TCONS_00056726	5.35769	5.74299	9.00485	7.46175	1.05954	0.228249	1.30749	0.261716
TCONS_00056724	0.0176479	1.63845e-05	0.059137	0	0	0.0241531	0	0
TCONS_00056723	8.4185e-06	0.579775	1.80128e-05	0	0	9.36382e-06	0	0
TCONS_00056721	0	0	0	0	0	0	0	0
TCONS_00056720	0.0345378	0.454992	0.27055	0.0944136	0.0492236	0.108448	0	0
TCONS_00056709	0	0	0	0	0	0	0	0
TCONS_00056708	1.41553	2.20452	1.44267	1.11849	1.13554	2.00424	1.50552	1.49444
TCONS_00056706	0.20113	0.042561	0.184679	0.273352	0.140527	0.0675382	0.120621	0.0823052
TCONS_00056706	0.20113	0.042561	0.184679	0.273352	0.140527	0.0675382	0.120621	0.0823052
TCONS_00056705	0.0641006	0.090445	0.276588	7.38412e-05	8.45117e-05	0.352804	1.0293e-05	0.0586145
TCONS_00056705	0.0641006	0.090445	0.276588	7.38412e-05	8.45117e-05	0.352804	1.0293e-05	0.0586145
TCONS_00056704	1.22881	1.4726	0.971589	0.665813	0.49903	0.501729	0.686672	0.906188
TCONS_00056710	56.7651	57.8539	62.485	91.9785	148.36	131.25	140.379	159.534
TCONS_00056711	4.54584	4.73016	1.95031	2.53722	3.91833	4.96107	1.89164	4.59149
TCONS_00056693	0.0797064	0.00502	0.000793426	0.151827	0.209722	0.00154338	0.000287983	0.000177177
TCONS_00056691	0.423702	0.149655	0.062327	0.550882	0.339698	0.374649	0.636847	0.988929
TCONS_00056695	0.633825	0.175012	0.125332	0	0.914899	0.665458	0.969543	0.782565
TCONS_00056692	0.432959	0.672318	1.07651	0.442927	1.12261	0.903693	1.02727	0.909248
TCONS_00056694	0.9348	0.765025	1.11423	0.403699	2.14313	1.77075	1.41298	2.66992
TCONS_00056696	0.707709	0.907859	0.36346	0.912339	1.22374	1.31617	1.88611	2.24286
TCONS_00056697	0.953512	1.43898	1.26844	2.01471	2.01311	5.27212	0.364496	4.58503
TCONS_00056688	0	0	0	0	0	0.535951	0	0
TCONS_00056683	0	0	0	0	0	0	0	0
TCONS_00056685	0.756165	1.23722	1.15034	6.83571	1.47785	5.30213	6.42935	4.07928
TCONS_00056684	2.42809	1.59938	1.72969	6.99012	4.35792	5.45229	5.74449	6.59057
TCONS_00056671	0.00339598	1.25141	0	0.0389715	0	0	0	0.0267815
TCONS_00056670	0.00562428	4.85481	0.206459	4.70656e-07	0.00563179	0	0.0404023	4.2091e-07
TCONS_00056669	0.105367	53.379	2.25196	4.01755e-07	0.00551534	0	0.0161315	3.60706e-07
TCONS_00056668	3.48849	3.64393	2.51194	3.88935	2.104	4.97561	5.66861	3.60607
TCONS_00056668	3.48849	3.64393	2.51194	3.88935	2.104	4.97561	5.66861	3.60607
TCONS_00056667	5.74716	6.20583	6.03214	5.05023	5.42361	5.27657	4.81114	4.70239
TCONS_00056672	0.567864	0.320575	0.682772	1.12683	0.383771	1.11371	1.04214	0.670003
TCONS_00056673	3.10216	7.77389	3.63844	2.78505	3.74375	3.53949	3.03149	3.24639
TCONS_00056676	0.0885353	0	0	1.09334	0	0	0	0
TCONS_00056675	3.12791	2.46877	4.46176	0.0831357	0.414132	6.18341	0.107133	4.40453
TCONS_00056674	17.3095	11.1476	21.8549	32.8628	25.2407	21.4142	28.8196	21.7967
TCONS_00056678	3.86086	6.6481	2.27514	2.27831	6.99765	7.24469	9.38008	12.5368
TCONS_00056677	9.28496	12.7207	7.33312	9.42359	18.8536	17.7176	16.5844	18.8516
TCONS_00056660	0	0	0	0	0	0	0	0
TCONS_00056659	0.180737	0	0.216893	0	0	0	0	0
TCONS_00056656	0	0	0	0	0	0	0	0
TCONS_00056656	0	0	0	0	0	0	0	0
TCONS_00056655	0.000109314	1.31853e-05	5.0323e-06	5.03284e-05	0.000161057	0.000167262	0.000113889	0.000112062
TCONS_00056654	1.77951e-06	1.67935e-05	2.25653e-05	5.64022e-07	1.59172e-06	6.11034e-07	0	3.55789e-07
TCONS_00056654	1.77951e-06	1.67935e-05	2.25653e-05	5.64022e-07	1.59172e-06	6.11034e-07	0	3.55789e-07
TCONS_00056658	0	0.0429813	0	0.0421712	0	0	0.0814775	0
TCONS_00056657	0.129573	0.157144	0.313978	0.0156383	0.0700604	0.180346	0.0729102	0.134811
TCONS_00056661	0.03139	0.0130224	0.018129	0	0.0165424	0	0	0.0873204
TCONS_00056663	0.0792287	0.121252	0.0697844	0	0.0551336	0.0258063	0.0446318	0
TCONS_00056662	0.639662	0.676081	0.450941	0.266953	0.401599	0.579124	0.494375	0.5105
TCONS_00056643	1.74063e-05	1.86371e-05	7.02417e-06	1.32939e-05	1.94924e-05	1.94e-05	1.81705e-05	1.92128e-05
TCONS_00056642	0.38897	0.0556176	0.0187395	0.386979	1.74393	1.38967	1.62751	1.83739
TCONS_00056644	0	0.130812	0	0.204897	0	0	0	0
TCONS_00056645	0	0	0	0	0	0	0	0
TCONS_00056639	0	0	0	0.104126	0	0	0.0399406	0
TCONS_00056640	5.04034	3.46327	2.35698	1.71557	3.53446	2.62124	1.84482	1.95337
TCONS_00056638	0.116251	0.065604	0.131987	0.182136	0.244848	0.0567114	0.151706	0.0765436
TCONS_00056637	0	0.0467489	0.0147522	0	0	0	0.0267009	0
TCONS_00056621	0	0	0	0	0	0	0	0.0355061
TCONS_00056622	0.610663	0.37876	0.417221	0.372132	0.328563	0.45352	0.465038	0.303277
TCONS_00056618	0.580255	0.663024	0.674748	0.803591	0.504015	0.425118	0.373358	0.42848
TCONS_00056624	0.173	0.290813	0.0625905	0.3319	0.0925592	0.0699194	0.336955	0.0660413
TCONS_00056623	0.579664	0.692654	0.593938	0.561852	0.541734	0.542757	0.641873	0.473199
TCONS_00056626	0	0	0.00812376	0	2.86286e-05	0.0131547	0.0801167	0.201734
TCONS_00056625	0.879187	0.530856	0.655358	0.635189	0.388848	0.364904	0.482142	0.331183
TCONS_00056616	0.0563399	0	0.0425434	0.149326	0.0399393	0.0871466	0	0.181737
TCONS_00056615	1.08392	1.08727	0.876108	0.761035	1.41417	1.65593	1.14478	2.4809
TCONS_00056614	2.22672	2.21868	2.26872	2.37555	2.05011	3.15149	2.82562	2.19332
TCONS_00056599	0	0.350884	0	0	0.0114086	0	0.0047066	0
TCONS_00056599	0	0.350884	0	0	0.0114086	0	0.0047066	0
TCONS_00056598	0.07387	126.665	4.27105	0.220706	6.09241e-06	0.0197421	0.020444	0.0877816
TCONS_00056598	0.07387	126.665	4.27105	0.220706	6.09241e-06	0.0197421	0.020444	0.0877816
TCONS_00056597	0.544351	228.236	7.5728	0.221011	0.247883	0.0156377	0.0959609	0
TCONS_00056597	0.544351	228.236	7.5728	0.221011	0.247883	0.0156377	0.0959609	0
TCONS_00056596	0	0	0.0051873	0	0	0	0	0
TCONS_00056593	0	0.372417	0.0716987	0	0	0	0	0
TCONS_00056595	0.0514233	0.408991	0.115704	0	0	0	0	0
TCONS_00056594	0	3.71826	0.0367301	0	0	0	0	0
TCONS_00056606	30.3969	23.1678	61.8757	75.3281	34.3046	31.6516	44.4306	41.2053
TCONS_00056592	31.2041	25.6795	59.915	85.4374	50.3871	61.0833	74.5211	74.7316
TCONS_00056605	0	0.00116816	0	0	0	0.000927147	0.0971369	1.69099
TCONS_00056604	47.4019	35.7201	42.379	50.7598	39.7781	44.1653	47.1858	46.3005
TCONS_00056609	0	0	0	0	0	0	0.196821	0.94347
TCONS_00056608	0.00115376	0.188833	0.00114824	0.00115968	0.00115262	0.00115259	0.00115739	0.00115551
TCONS_00056608	0.00115376	0.188833	0.00114824	0.00115968	0.00115262	0.00115259	0.00115739	0.00115551
TCONS_00056610	3.69225	0.246007	3.46815	0	0	0	0	0
TCONS_00056607	4.96494	1.93739	2.3233	5.24777	15.322	17.5381	16.5757	18.2357
TCONS_00056607	4.96494	1.93739	2.3233	5.24777	15.322	17.5381	16.5757	18.2357
TCONS_00056611	0.483136	138.421	4.59991	0.0935933	0.179473	0	0.0950417	0.00269508
TCONS_00056612	0.030064	223.933	7.15874	0.62386	0	0	0	0
TCONS_00056586	0.0898714	1.43473e-05	1.46619e-05	1.52305e-05	0.39386	0	0.293822	1.48399e-05
TCONS_00056582	0.163713	0.274911	0.124567	0.429515	0.0736089	0.00121299	0.0218959	0.201641
TCONS_00056584	0.449892	0.494033	0.313947	0.299247	0.227039	0.433816	0.291302	0.100186
TCONS_00056583	0.574107	0.532102	0.526232	0.638932	0.702598	1.72586	0.550483	1.02417
TCONS_00056581	0.677111	0.722975	1.74254	0.323455	0.764538	0.562641	1.33146	1.18397
TCONS_00056585	2.30671	2.25638	1.38817	2.7626	1.53359	1.15406	1.63902	1.58434
TCONS_00056574	0	0	0.773828	33.2947	0	0	0	0.751926
TCONS_00056573	0	0.0577363	0.0844719	0	0	0.0988989	0	0
TCONS_00056572	25.383	16.636	20.9273	29.6743	11.4907	11.4878	20.9339	14.919
TCONS_00056571	26.4834	25.9606	21.086	37.8248	18.1084	14.2744	20.3705	32.6454
TCONS_00056547	0.0119463	0.144502	0.137822	0	0.0265775	0.017562	0.0437007	0
TCONS_00056549	0.795027	0.703889	1.00407	0.000121807	0	0	0.583211	0.00023701
TCONS_00056548	7.25419	10.419	13.3312	7.68983	2.60951	3.4042	3.43334	1.22616
TCONS_00056543	0	0	0	0	0	0	0	0
TCONS_00056532	1.53865	1.57875	2.23077	4.76399	0.0609831	0.259823	0.409144	0.131044
TCONS_00056533	13.4067	10.2344	14.7003	29.7148	4.50047	3.3188	6.47587	2.34418
TCONS_00056536	0	0	0	0	0	0	0.0209131	1.15192e-05
TCONS_00056535	1.48523	1.36277	1.76937	1.55442	0.422878	0.283329	0.501779	0.251944
TCONS_00056537	0.549552	0.653641	0.360442	0.770023	0.117839	0.152032	0.395606	0
TCONS_00056512	0	0.0317899	0	0	0	0	0.0694292	0.108082
TCONS_00056513	0.0628748	0.203986	0.200337	0.0789467	0.321159	0.236237	0.109383	0.304222
TCONS_00056511	1.50366	1.14939	1.09481	1.14762	1.66965	1.77933	1.10052	1.48215
TCONS_00056514	1.58116	1.20343	1.5028	1.83382	1.46761	1.44708	1.68904	1.34622
TCONS_00056515	11.1067	8.02805	8.82473	9.84737	11.4963	8.54177	10.0906	10.7711
TCONS_00056524	0.00178151	0.00681521	0.836501	0	3.69487	0.00339371	0.000260086	1.39844
TCONS_00056507	0.0702416	0.0793905	0.0736639	0	0.174544	0.49103	0.239172	0.140266
TCONS_00056509	1.20014	0.606886	0.741984	0.546398	1.49364	1.57816	0.52753	0.999212
TCONS_00056510	1.14993	2.40106	1.00674	3.02412	1.79142	3.75053	2.10435	2.08528
TCONS_00056506	5.79518	3.26107	3.82144	3.47397	10.0191	6.1467	6.50489	6.40816
TCONS_00056508	5.88608	3.81658	5.62042	3.9465	6.36754	5.59297	6.16682	5.94829
TCONS_00056525	14.5492	8.88894	10.7236	9.81611	6.47971	12.1302	10.6878	6.7737
TCONS_00056529	1.47899	0.620982	0.547653	1.80012	0.409518	0.405858	2.32615	1.10822
TCONS_00056527	0	0.559803	0.0484408	0	0	0	0	0
TCONS_00056527	0	0.559803	0.0484408	0	0	0	0	0
TCONS_00056530	0.687256	0.752365	0.645386	0.790598	0.701995	1.02609	1.0733	1.07599
TCONS_00056526	0.855315	1.07867	0.974443	1.50507	1.08388	2.88265	2.47759	3.05661
TCONS_00056526	0.855315	1.07867	0.974443	1.50507	1.08388	2.88265	2.47759	3.05661
TCONS_00056528	2.89328	3.22233	2.64989	3.11727	5.62977	9.48001	8.32791	10.4642
TCONS_00056528	2.89328	3.22233	2.64989	3.11727	5.62977	9.48001	8.32791	10.4642
TCONS_00056492	0	0	0	0	0	0	0	0
TCONS_00056491	0.206099	0.00729081	0.0137326	0.424985	1.39825	2.31171	1.94197	1.98862
TCONS_00056490	0	0.0625635	0.0290172	0	0	0	0	0
TCONS_00056493	0	0	1.7045	0	0	0	0	0
TCONS_00056495	0.22449	0.746067	0.590153	0.214505	0.430679	2.20593	0.780879	1.1193
TCONS_00056494	0.663052	1.39553	0.202303	0.590122	1.7602	0.649817	1.50715	0.672825
TCONS_00056496	0	0	0	0	0	0	0	0.000468482
TCONS_00056498	0.62624	0	0.016599	1.56403	4.51837	5.5117	6.35566	6.36778
TCONS_00056497	3.44154	0.0545027	0.0748647	7.86851	22.9212	37.1563	33.8781	41.5074
TCONS_00056499	1.52072	0.0697658	0.0707706	2.20407	6.8813	12.0264	15.4162	13.7156
TCONS_00056501	0.0328434	0.0543371	0.0168871	0.061394	0.0221312	0.0457039	0	0.0862944
TCONS_00056500	0.0434897	1.46237	0.0454642	0.0953914	0.105368	0.0661827	0.262036	0.115267
TCONS_00056502	0.0459153	0.0504979	0.0323238	0	0.0775726	0.24883	0.154401	0.0549672
TCONS_00056476	226.268	1.52838	2.37944	1087.2	1401.94	1937.53	5770.69	10937.5
TCONS_00056475	21.6315	0.112594	0.207124	82.1826	135.764	220.885	369.701	529.383
TCONS_00056474	911.964	5.35421	6.2588	3823.7	5886.23	9718.07	17940.7	26337.4
TCONS_00056478	202.641	0.846035	1.55069	830.821	1321.14	2282.72	3758.07	5339.91
TCONS_00056481	32.3181	0	5.00804e-05	83.5939	191.277	199.778	491.436	963.098
TCONS_00056479	38.7494	0.153608	0.254288	166.107	272.687	324.912	738.561	1042.22
TCONS_00056477	0	0.384663	0	0	0	0	0.127826	0
TCONS_00056480	1.57794	2.17634	0.443885	4.16528	15.8188	11.1232	19.1979	18.7361
TCONS_00056453	0.1807	0	0	0.00119347	0	0	0	0
TCONS_00056451	10.3777	7.5829	7.44925	6.02451	9.18336	8.16597	8.59314	7.19353
TCONS_00056449	0.652915	0.722133	0.82954	0.962389	0.379578	0.622889	0.561536	0.775455
TCONS_00056455	0.276634	0.177299	0	0.129656	0.223521	0.301852	0	0.121308
TCONS_00056456	0.0717755	0.0566049	0	0	0	0	0.0581097	0
TCONS_00056450	1.24049	0.917406	2.79502	3.20997	3.64903	3.68434	1.42526	2.57356
TCONS_00056454	17.7316	17.5431	14.0074	15.561	11.0101	13.8586	13.6971	11.354
TCONS_00056461	0	0	0	0	0	0	0	0
TCONS_00056458	0.728561	0.787333	0.536968	0.291416	0.327794	0.444657	0.538894	0.225059
TCONS_00056458	0.728561	0.787333	0.536968	0.291416	0.327794	0.444657	0.538894	0.225059
TCONS_00056457	0.024901	4.58478	0.11654	6.9061e-06	0.129597	0.165906	0	0.0492621
TCONS_00056462	0	0	0	0	0	0	0	0
TCONS_00056462	0	0	0	0	0	0	0	0
TCONS_00056463	0.0317345	0.000233217	0.0519603	0.0303686	0.0398229	0.0792477	0.112441	0.0807986
TCONS_00056460	0.000214876	0.946946	0.089042	8.11818e-05	0	0.0514846	0.000107038	0.000139352
TCONS_00056460	0.000214876	0.946946	0.089042	8.11818e-05	0	0.0514846	0.000107038	0.000139352
TCONS_00056459	0.0135006	1.63778	0.00166642	0	0.00108913	0.000922786	0	0.000368892
TCONS_00056459	0.0135006	1.63778	0.00166642	0	0.00108913	0.000922786	0	0.000368892
TCONS_00056464	0.0252828	2.10456	0.159307	0.105247	0	0.0379975	0.0800647	0.169074
TCONS_00056465	0	0	0	0	0	0	0	0
TCONS_00056429	5.20929	4.60993	7.69944	10.6504	17.3894	10.9921	11.1904	12.0216
TCONS_00056428	8.77265	6.82101	11.8695	12.1132	20.9004	15.6792	15.6323	18.3322
TCONS_00056427	15.9047	9.66455	15.9222	20.622	41.1041	36.2482	30.7667	31.9205
TCONS_00056430	56.027	49.1731	66.4611	114.631	152	132.424	123.727	128.214
TCONS_00056426	5.81455	3.7155	4.22206	7.74955	4.36984	6.97595	4.68779	4.68835
TCONS_00056425	11.857	6.14729	12.5546	16.3508	17.5256	15.8715	14.044	12.6703
TCONS_00056423	0.69045	0.000915263	0.67048	0.65125	0.476419	0.671868	0.000472525	0.000218182
TCONS_00056424	0	1.24871	0.000420533	0.976705	0.000800013	0.00183819	2.31972	1.48904
TCONS_00056421	2.00183	1.86963	1.24526	0.566202	3.20028	1.76815	1.10491	2.39204
TCONS_00056422	10.9011	11.3875	8.97151	9.51415	12.2243	12.8999	13.0501	12.2049
TCONS_00056420	0	0	0	0	0	0	0	0
TCONS_00056417	2.29974	2.68787	2.25307	2.55066	2.61511	2.59494	1.67827	2.8722
TCONS_00056418	3.55985	3.18806	2.01539	3.07197	3.12426	3.33667	5.10175	4.85917
TCONS_00056419	0.829646	3.29238	2.91465	3.70559	3.13047	3.2513	3.32069	2.72899
TCONS_00056432	0	0	0	0	0	0	0	0
TCONS_00056431	10.4652	8.93537	10.0101	12.4707	15.5275	16.8873	16.3235	17.2286
TCONS_00056437	0	0	0	0	0	0	0	0
TCONS_00056433	0.260209	0.527181	0.288573	0.0924735	0	0.385442	0.355509	0.160639
TCONS_00056435	1.47458	1.11666	0.968575	0.727678	0.769554	0.544747	0.767981	0.462131
TCONS_00056434	5.00209	3.17587	2.30507	1.46588	2.03799	2.19688	1.61345	0.944477
TCONS_00056436	7.9369	5.80887	5.53469	5.29836	5.79445	7.56348	6.82578	5.93468
TCONS_00056440	0	0.000179009	0	0	0	0	0	0
TCONS_00056439	2.25011	3.56919	2.24007	3.18395	3.75178	2.30875	3.42389	1.69222
TCONS_00056438	7.77894	7.08851	7.84611	9.04773	10.8561	11.4455	9.91541	12.5975
TCONS_00056444	0	0	0	0	0	0	0	0
TCONS_00056443	0.00015991	1.5677e-05	5.3216e-05	8.84249e-05	0.000271145	0.189038	0.000138228	3.13663e-05
TCONS_00056442	0.545107	0.798712	1.80313	1.26838	0.628066	0.548521	0.608847	0.984111
TCONS_00056441	2.12104	1.80567	0.992176	1.98431	2.92583	2.68221	2.52677	2.52914
TCONS_00056446	0	0	0	0	0	0	0	0
TCONS_00056447	0	0	0	0	0	0	0	0
TCONS_00056394	0.0335819	0.0535017	0	0	0.0401636	0.0965132	0	0
TCONS_00056389	0.00123848	0.57505	0.000582189	2.83714	0.000425349	0.000461797	0.000418841	2.52358e-06
TCONS_00056388	0.270748	0.675959	0.591119	0.884209	0	0.317164	0	9.77557e-05
TCONS_00056391	0	0.68605	0.0107482	0	0.419934	0.0375044	0.315706	0.199554
TCONS_00056386	3.84448	6.43138	6.96961	13.3921	0.758148	0.0862922	2.50261	1.717e-05
TCONS_00056387	8.29491	9.27492	24.3754	35.828	2.23487	0.206842	5.21145	0.517651
TCONS_00056390	1.31066	0	1.00505	0	0.357996	0.247627	1.76395	0.225744
TCONS_00056385	0	0	0	0	0	0	0	0.0660027
TCONS_00056381	0.807908	0.670659	0.462177	0.489617	0.414515	0.154939	0.0641251	0
TCONS_00056380	3.0119	5.07001	3.56064	1.9344	1.48534	0.762522	1.28602	1.0128
TCONS_00056384	0.510964	5.45516	0.960682	0.583002	0.644865	0.809058	0.824645	0.44748
TCONS_00056383	2.1703	8.36962	2.2015	2.95781	1.04894	1.75559	1.5291	0.460345
TCONS_00056382	0.452987	9.92734	1.05199	0.466181	0.391332	0.431582	0.525486	1.15203
TCONS_00056379	364.336	298.151	523.533	989.718	77.9208	7.93447	127.882	6.26257
TCONS_00056393	0.101257	0.0750753	0.116646	0	0	0.287016	0.314617	0.318213
TCONS_00056397	63.7053	38.9771	35.0231	120.736	258.794	305.245	396.218	513.104
TCONS_00056396	75.6165	42.396	42.0621	106.484	272.797	287.459	341.126	453.245
TCONS_00056392	85.4302	43.2672	41.4116	100.149	322.741	269.17	342.389	424.458
TCONS_00056348	0	0	0	0	0	0	0	0
TCONS_00056349	1.78453	4.0039	1.96579	2.66094	2.34165	2.30029	2.40723	2.65747
TCONS_00056347	20.6789	57.0291	24.4461	29.5101	24.3092	22.3276	24.4138	25.9385
TCONS_00056351	0.00218673	0.0368588	0.00107184	0.000651595	8.0531e-06	0.236296	0	0.000115957
TCONS_00056353	0.599953	0.17727	0.488463	0.523457	0.211489	0.248782	0.805597	0.815012
TCONS_00056353	0.599953	0.17727	0.488463	0.523457	0.211489	0.248782	0.805597	0.815012
TCONS_00056354	4.34669e-05	0.181113	0	0	1.78822e-05	0	0.310474	0.280615
TCONS_00056352	1.33769	1.13626	1.41486	0.757879	1.18249	0.611615	0.61654	0.749767
TCONS_00056350	0.726439	1.15855	0.686175	0.601088	0.224446	0.20266	0.242586	0.0810921
TCONS_00056346	0.173181	7.91026	0.452968	0.252751	0.148116	0.120511	0.0622063	0.0487079
TCONS_00056355	0	0	0	0	0	0.0329127	0.0652928	0
TCONS_00056357	0.0330456	0.028122	0.0358933	0.161034	0.0602671	0.102457	0.0352811	0.144893
TCONS_00056358	0.107864	0.16993	0.373739	0.505501	0.555341	0.970261	0.316095	0.405976
TCONS_00056356	0	1.06282	0.0698396	0	0.0300877	0	0	0
TCONS_00056359	0.19769	0.17355	0.073774	0.138024	0.0699051	0.409062	0.580971	0.176844
TCONS_00056292	46.8166	45.1797	52.1369	55.7081	42.7273	37.0408	36.2155	28.8739
TCONS_00056293	59.1982	64.9501	75.0819	82.757	44.0557	62.8983	54.0289	46.9649
TCONS_00056303	0.0448499	0	0.105727	0.142289	0.0761634	0.369705	0	0.246336
TCONS_00056305	0	0	0	0	0	0	0.0109247	0
TCONS_00056307	0	0	0	0	0	0	0	0
TCONS_00056306	0	0.000117436	0.000275509	0.0645179	0	0.0760591	0.665911	0.198915
TCONS_00056306	0	0.000117436	0.000275509	0.0645179	0	0.0760591	0.665911	0.198915
TCONS_00056301	1.09593e-05	0.000120196	0	0	0	0	0.000129492	0.000202526
TCONS_00056298	0	0.000257779	0	1.59362e-05	0	0	5.37386e-05	3.15295e-05
TCONS_00056304	0	0.0636202	0.0227017	0.3994	0.0177667	0.372011	0.69143	0.200346
TCONS_00056304	0	0.0636202	0.0227017	0.3994	0.0177667	0.372011	0.69143	0.200346
TCONS_00056299	0.0231679	0.175504	0.000108906	0	0.0063086	0.000145675	0.231226	0.0679684
TCONS_00056299	0.0231679	0.175504	0.000108906	0	0.0063086	0.000145675	0.231226	0.0679684
TCONS_00056296	0.200403	0.196935	0.196456	0.303268	0.289453	0.274065	0.2876	0.454616
TCONS_00056302	0.363908	0.244041	0.217974	0.435808	0.381626	0.605478	0.465292	0.479833
TCONS_00056300	0.556873	0.290617	0.795826	0.350482	0.445575	0.935724	0.383383	0.578393
TCONS_00056297	0.474373	0.440753	0.287784	0.416833	0.573931	0.555778	0.830354	0.772699
TCONS_00056069	2.53743	1.7886	1.16818	1.44689	2.9351	1.9862	1.05263	0.926785
TCONS_00056068	0.0720782	0.0780614	0.18954	0.165717	0.051808	0.0364455	0.111113	0.0840467
TCONS_00056067	0	0	0	0	0	0	0	0
TCONS_00056065	0.100635	0.193787	0.125942	0.130009	0.0988837	0.0266983	0.0541196	0.0621201
TCONS_00056064	0.169525	0.0994062	0.188513	0	0.135034	0	0.0927999	0
TCONS_00056060	0.384411	0.30015	0.355176	0.30487	0.20415	0.235009	0.153061	0.160829
TCONS_00056061	0.159406	0.371604	0	0.836164	0.0600942	0.150765	0	0.81776
TCONS_00056057	0	0	0	0	0	2.54369	0	0
TCONS_00056056	0	0	0	0	0	0	0	0
TCONS_00056055	0	0	0	0	0	0.0447313	0	0
TCONS_00056082	0.218495	0.000110779	2.99146e-05	0.0307616	0.34297	0.206334	0.183048	0.0598819
TCONS_00056080	0	0.0868018	0.045781	0.000756928	0.292382	0.00223527	0	0.21386
TCONS_00056083	0.0509934	0.124417	0.0375692	0.0382762	0.0311714	0.101941	0.204911	0.0587248
TCONS_00056081	0.0695922	0.196135	0.0859484	0.120015	0.0472411	0.144699	0.0673331	0.0862571
TCONS_00056054	0.313587	0.773843	0.201253	0.291301	0.293926	0.323089	0.426848	0.258888
TCONS_00056084	2.18944	1.15146	1.26199	1.4609	1.68519	1.30456	1.15117	1.34761
TCONS_00056052	0.450591	0	0	0	0.535562	0.807524	0	0
TCONS_00056050	0.561264	0.976592	0.662445	0.95918	0.653737	0.59391	0.509209	0.546629
TCONS_00056086	0.0507555	0.253799	0.086582	0.0651123	0.0545339	0.0800477	0.127587	0.0463935
TCONS_00056087	0.0480896	0.0379846	0	0	0.0481373	0.0630793	0.0788765	0
TCONS_00056090	0.0274701	0.0595636	0.149513	0.0788015	5.52372e-06	0.238877	0	0.170586
TCONS_00056089	0.461166	0.275839	0.109654	0.301816	0.520673	0.188574	0.134137	0.234408
TCONS_00056088	0.635622	0.411225	0.442492	0.311315	0.274639	0.219827	0.30477	0.183322
TCONS_00056072	0.340097	0.176185	0.148202	0.110381	0.59681	0.287013	0.229869	0.172653
TCONS_00056094	0.247558	0.296851	0.124912	0	0.542565	0.18405	0.205758	0
TCONS_00055991	0.13416	0	0.00109718	0	0.216066	0.0196272	0.109831	0
TCONS_00055993	0.260286	0.194896	0.206427	0.176564	0	0.156914	0.196502	0.173437
TCONS_00055993	0.260286	0.194896	0.206427	0.176564	0	0.156914	0.196502	0.173437
TCONS_00055986	0.336186	7.43498	0.962514	0.247739	0.295246	0.297661	0.50536	0.0984664
TCONS_00055986	0.336186	7.43498	0.962514	0.247739	0.295246	0.297661	0.50536	0.0984664
TCONS_00055986	0.336186	7.43498	0.962514	0.247739	0.295246	0.297661	0.50536	0.0984664
TCONS_00055992	0	58.484	1.38324	0.221279	0.0212174	0.297535	0.1944	0.421832
TCONS_00055990	0.322411	167	2.48298	0	0.065716	0.111029	0	0.131014
TCONS_00055987	8.72285	0.00566217	5.7959	8.6565	8.69055	10.972	11.5811	10.1087
TCONS_00055988	5.44725	0.287073	1.92214	4.60049	5.38107	7.42272	6.1475	7.56782
TCONS_00055989	0.290378	0.323856	0.372471	0.35775	0.187422	0.349686	0.342369	0.345823
TCONS_00055985	0.556405	17.8804	3.92181	0.311131	0.476027	0.165539	0.251717	0.197295
TCONS_00055985	0.556405	17.8804	3.92181	0.311131	0.476027	0.165539	0.251717	0.197295
TCONS_00055983	0	0	0.312078	0.181436	0	0.160284	0.158074	0
TCONS_00055982	5.4599	2.35851	0.425292	0.159779	4.29807	0.848769	0.463089	0.447216
TCONS_00055984	11.6992	4.55633	1.73323	0.773107	5.75369	0.993301	0.263883	0.537629
TCONS_00055980	0.42566	0.0146515	0.0187368	1.10148	2.49734	5.0694	5.65846	8.47565
TCONS_00055981	0.155926	0.0507907	0.146288	1.24856	2.1299	4.19802	4.22283	3.84488
TCONS_00055978	0.277827	0.063829	0.201927	0.0515059	0.141361	0.375234	0.23261	0.179987
TCONS_00055979	0.0990678	0.0647982	0.185284	0.291491	0.158805	0.297404	0.519865	0.0647236
TCONS_00055977	0.0759536	0.0957293	0.0711588	0.0465043	0.0644406	0.0459957	2.0385e-05	0.0959195
TCONS_00055976	0.160022	0.0240992	0.0214264	0.178236	0.652868	0.9105	0.78727	0.99729
TCONS_00055975	0.153699	0.0814279	0.202313	0.0846132	0.0518168	0.127768	0.131928	0.0594572
TCONS_00055974	0.0383103	0.0965308	0.0414371	0	0.0205777	0	0.0312675	0
TCONS_00055973	0.0418327	0.0976765	0.0553594	0.0839148	0.116052	0.1522	0.15909	0.0707695
TCONS_00055994	0.109793	0.0384614	0	0	0.0345702	0	0	0
TCONS_00055994	0.109793	0.0384614	0	0	0.0345702	0	0	0
TCONS_00055995	0.0499004	0.0732779	0.180825	0.109378	0.0590877	0.206052	0.0779884	0.182356
TCONS_00055999	0.156761	0.112034	0.287012	0	0	0	0.140141	0.00111017
TCONS_00055996	0.755099	0.315441	0.000255271	1.07553	0.68057	0.453374	1.00624	0.607412
TCONS_00055998	5.05884	3.40112	4.34663	3.74197	3.73206	3.51071	4.28017	2.7082
TCONS_00055997	9.45658	7.50497	10.0946	9.02681	4.6077	7.7889	7.3391	8.63992
TCONS_00056002	0.0270934	0	0	5.47904	0	9.02907	4.09133	5.6158
TCONS_00056000	3.6954	0.0392824	0.0236973	7.99246	20.2453	35.8947	17.1171	18.178
TCONS_00056001	5.8344	0.0860586	0.0773791	13.4046	38.995	116.404	74.021	48.8831
TCONS_00056003	0.933901	22.888	1.65045	0	1.10762	0	0.741852	0
TCONS_00056005	5.4493e-05	0	1.10873e-05	0.000123203	0.00922419	0.000127794	0	7.4716e-05
TCONS_00056004	0.066708	3.93797	0.229216	0.0307621	0.0147744	0.0319417	0	0.0243081
TCONS_00056004	0.066708	3.93797	0.229216	0.0307621	0.0147744	0.0319417	0	0.0243081
TCONS_00056006	0.0591766	9.4248	0.220732	9.56787e-06	0.0126616	0.00755437	0.0276308	0.0124811
TCONS_00056007	0.138138	0.665828	0.185503	0.0942698	0.111451	0.0334474	0.0248199	0.0270485
TCONS_00056010	0.0530704	0	0.104938	0.0289305	0.0270226	0.0279037	0.0438035	0.00667886
TCONS_00056010	0.0530704	0	0.104938	0.0289305	0.0270226	0.0279037	0.0438035	0.00667886
TCONS_00056009	0	7.26277e-05	0	0	0	0	0	0
TCONS_00056009	0	7.26277e-05	0	0	0	0	0	0
TCONS_00056008	0	0.000114852	0	0	0	2.35077e-07	0	9.30648e-08
TCONS_00056012	0.00314563	0.124982	0.128787	0.00221904	0.0022088	0.0201915	0.00199848	0.00607149
TCONS_00056012	0.00314563	0.124982	0.128787	0.00221904	0.0022088	0.0201915	0.00199848	0.00607149
TCONS_00056011	0.00359409	0.13635	0.0395469	0.00250137	0.00247653	0.021785	0.00231251	0.00642109
TCONS_00056014	0	0.250248	0	0	0	0	0	0
TCONS_00056014	0	0.250248	0	0	0	0	0	0
TCONS_00056013	5.96316e-07	6.69856	0.000418469	1.81326e-06	3.25305e-06	0.000213284	0	0.000224108
TCONS_00056013	5.96316e-07	6.69856	0.000418469	1.81326e-06	3.25305e-06	0.000213284	0	0.000224108
TCONS_00056017	0.0105898	0.0933358	0	0.019213	0.00689417	0.00771342	0.00891007	0.00967573
TCONS_00056018	0.000174898	0.228535	0.043147	2.13668e-06	2.66407e-06	0.000177107	2.35187e-06	2.25483e-06
TCONS_00056018	0.000174898	0.228535	0.043147	2.13668e-06	2.66407e-06	0.000177107	2.35187e-06	2.25483e-06
TCONS_00056016	0.00908534	0.28837	0.0927267	2.11786e-05	1.92771e-05	0.0075208	1.8719e-05	1.85198e-05
TCONS_00056015	3.16607e-05	3.78333	0.00143228	7.80305e-07	1.11729e-06	3.4521e-05	9.46088e-07	8.94604e-07
TCONS_00056019	0	0	0	0	0	0	0	0
TCONS_00056020	0	0	0.00604057	0	3.34449e-05	0	0	0
TCONS_00056024	0	0	0.017204	0	0	0	0	0
TCONS_00056024	0	0	0.017204	0	0	0	0	0
TCONS_00056032	0	0	0	0	0.026951	0	0	0
TCONS_00056032	0	0	0	0	0.026951	0	0	0
TCONS_00056033	0	0	0	0	0	0	0	0
TCONS_00056033	0	0	0	0	0	0	0	0
TCONS_00056035	0	0	7.16665e-05	4.71145e-05	0	0	0	0.106277
TCONS_00056035	0	0	7.16665e-05	4.71145e-05	0	0	0	0.106277
TCONS_00056037	0	0	0	0	0	0	0	0
TCONS_00056040	0	0	0	0	0	0	0	0
TCONS_00056028	0.293407	0.00135346	0.00117775	0.11072	0.00907378	0	0.32161	0.0232915
TCONS_00056028	0.293407	0.00135346	0.00117775	0.11072	0.00907378	0	0.32161	0.0232915
TCONS_00056038	0	0.0143251	0	0	0	0	0	0
TCONS_00056029	0.0548505	0.0338231	0	0	0.0462883	0	0	0
TCONS_00056029	0.0548505	0.0338231	0	0	0.0462883	0	0	0
TCONS_00056023	0	0.0875	0.198218	0	0.0832722	0.16451	0	0.431001
TCONS_00056023	0	0.0875	0.198218	0	0.0832722	0.16451	0	0.431001
TCONS_00056036	0.189586	0.131545	0.0946056	0.0537196	0.116658	0.175588	0.153102	0.0741036
TCONS_00056036	0.189586	0.131545	0.0946056	0.0537196	0.116658	0.175588	0.153102	0.0741036
TCONS_00056034	0.00968989	0.184309	0.00294314	0.00100411	0.000937433	0.000455183	0	0.0788576
TCONS_00056022	0.175609	0.198852	0.25087	0.0612259	0.138724	0.0905174	0.0621659	0.105726
TCONS_00056022	0.175609	0.198852	0.25087	0.0612259	0.138724	0.0905174	0.0621659	0.105726
TCONS_00056025	0.763413	0.211991	0.580545	0.485361	0.438974	0.377044	0.348272	0.184236
TCONS_00056027	0.0810729	0.394731	0	0	0	0.265717	0.24217	0.0801404
TCONS_00056027	0.0810729	0.394731	0	0	0	0.265717	0.24217	0.0801404
TCONS_00056021	0.542451	0.405466	0.489751	0.0102256	0.000149638	0.223721	0.051158	0.456527
TCONS_00056021	0.542451	0.405466	0.489751	0.0102256	0.000149638	0.223721	0.051158	0.456527
TCONS_00056026	0.477291	0.414873	0.170276	0.301176	0.212102	0.107459	0.0601345	0.221701
TCONS_00056026	0.477291	0.414873	0.170276	0.301176	0.212102	0.107459	0.0601345	0.221701
TCONS_00056041	0.266533	0.544661	0.237933	0.467176	0.308299	0	0.276888	0.647958
TCONS_00056030	0.511263	0.55981	0.222657	0.964085	0.190449	0.249736	0.0706301	0.303639
TCONS_00056039	0.0115124	0.692749	0.55621	0.575219	0.0817052	0.164261	0.00582157	0.000236041
TCONS_00056031	1.82605	1.77348	1.51435	0.84285	1.1111	1.92187	2.0034	1.06276
TCONS_00056042	0.988088	0.216034	0.281169	0	0.2742	1.49728	0.914132	1.36252
TCONS_00055649	0.177868	0.0675728	0.272334	0.155672	0.089004	0	0	0
TCONS_00055648	0.164526	0.361989	0.164869	0.445622	0.234093	0.118389	2.67542	0.94561
TCONS_00055647	1.27285	0.584993	0.592764	11.4707	5.66977	8.45552	8.40441	4.30818
TCONS_00055651	0	0	0	0	0	0	0	0
TCONS_00055652	0	0	0	0	0	0	0	0
TCONS_00055653	0.762674	0.688526	0.421534	0.420564	1.49669	0.789975	0.385401	0.334865
TCONS_00055654	2.52558	3.15228	3.35016	1.6783	2.66027	3.65452	3.10303	3.09793
TCONS_00055372	0	0	0.15737	0.346874	0	0	0	0
TCONS_00055360	0	0	0	0	0	0	0	0
TCONS_00055357	0.0807931	0	0	0	0.0843609	0.12187	0	0.147674
TCONS_00055314	0.162366	32.4565	0.907894	0	0.104202	0.246284	0.284312	0.153566
TCONS_00055304	0.627257	2.96625	0.10646	0	0.75948	1.98913	2.40942	3.07515
TCONS_00055303	0.553671	0.424031	1.17156	2.47862	1.17076	1.99942	2.88081	4.1368
TCONS_00055230	0	0	0	0	0	0	0	0
TCONS_00055173	0	0.0132208	0	0	0	0	0	0
TCONS_00055173	0	0.0132208	0	0	0	0	0	0
TCONS_00055130	0.413528	2.19976	0.382537	0.473104	1.40391	2.25527	1.81712	1.93232
TCONS_00055109	0	0	0	0	0	0	0	0
TCONS_00055107	0	0	0	0	0	0	0	0
TCONS_00055099	0	0	0	0	0	0	0	0
TCONS_00055100	0	5.47084	0	0	0	0	0	0
TCONS_00055078	0	0	0.0922596	0	0	0	0	0
TCONS_00055077	0	0.0681603	1.42808	0.147656	0	0	0	0
TCONS_00055074	0	0	0	0	0	0	0	0
TCONS_00055060	4.38779	5.57898	4.63907	6.87074	3.07379	3.89655	3.1638	3.77399
TCONS_00055059	7.03425	6.13853	6.20883	6.80028	5.83609	4.56923	5.42505	5.40855
TCONS_00055047	1.8906	1.17109	3.29362	2.63481	2.5998	6.21867	5.75867	7.47331
TCONS_00055046	7.19141	2.52751	3.82105	7.62388	7.50473	31.4573	21.3964	33.095
TCONS_00055008	0	0	0	0	0	0	0	0
TCONS_00055007	0	15.2368	0.955375	0	0	0	0	0
TCONS_00054995	0.115002	0.115436	0.392872	0.25031	0	0.194346	0.69241	0
TCONS_00054994	0	1.56311	0	0.678234	0	0.353557	0.637954	0.591052
TCONS_00054993	13.6367	14.975	15.8074	17.7562	12.1964	14.8978	15.4532	15.8366
TCONS_00054971	0.0170998	0.0231524	0.0162692	0.0103263	0.0318545	0.0125595	0.0177307	0.0129557
TCONS_00054969	0	0.0416371	0.0579532	0.0918371	0.0825712	0.0952391	0	0
TCONS_00054969	0	0.0416371	0.0579532	0.0918371	0.0825712	0.0952391	0	0
TCONS_00054967	0.249723	0.300505	0.32438	0.126034	0.38943	1.20918	1.10183	1.10016
TCONS_00054968	1.81813	0.959903	0.841348	1.00654	0.550722	0.612415	0.98595	0.284447
TCONS_00054968	1.81813	0.959903	0.841348	1.00654	0.550722	0.612415	0.98595	0.284447
TCONS_00054972	0.918124	1.66685	1.48082	0.315829	0.661022	1.48526	0.708605	1.01882
TCONS_00054970	2.60117	1.93642	2.96993	4.4102	4.08826	5.7929	5.75634	7.65258
TCONS_00054946	34.1424	22.3097	30.4602	25.6592	46.6663	39.304	32.7403	32.7026
TCONS_00054934	9.7985	23.8711	13.7644	11.782	12.7618	12.4146	11.4831	12.4401
TCONS_00054931	0	0	0	0	0	0	0	0
TCONS_00054930	61.3569	28.329	51.0185	83.5076	205.199	184.559	196.119	282.177
TCONS_00054822	0	0	0	0	0	1.01308	0.997371	0
TCONS_00054818	0	0	0	0	0.0782191	0.101782	0	0
TCONS_00054790	0	0.149724	0.0520063	0.0835587	0.113084	0.201637	0.1432	0.157633
TCONS_00054775	0.599346	0.380333	0	0.476924	0.232892	0	0.968129	1.32398
TCONS_00054774	0.319568	0.599505	0.345583	0.270103	0.693264	0.823511	0.509857	0.582671
TCONS_00054761	0	0	0	0.53447	0	0.365859	0.0375527	0.457173
TCONS_00054760	4.45522	4.33767	4.15131	6.44979	2.65539	3.03338	4.44495	3.57942
TCONS_00054756	0	0	0	0	0	0	0	0
TCONS_00054749	0	0.0984496	0	0	0	0.160339	0.201969	0
TCONS_00054748	0	0	0	0	0	0	0	0
TCONS_00054747	0	1.25897	0.0457898	0	0	0	0	0
TCONS_00054746	0.0861679	4.26068	0.0847184	0	0	0	0	0
TCONS_00054742	0	0	0	0.0462298	0	0	0	0
TCONS_00054737	5.2788	2.90527	12.4513	43.7826	1.17248	0.0409397	6.09751	0
TCONS_00054707	0	0	0	0	0	0	0	0
TCONS_00054702	0	0.100315	0.124912	1.10372	0	0.18405	0.39464	0
TCONS_00054694	0	0	0	0	0	0	0	0
TCONS_00054682	0	0	0	0	0	0	0	0
TCONS_00054653	0.0538257	0.132889	0	0	0	0.137131	0	0.170166
TCONS_00054652	0.320649	0.623092	0.236349	0.240346	5.97064e-05	0.212402	0.519897	0.124382
TCONS_00054651	5.82931	5.61571	5.60418	7.38044	5.10073	8.82627	8.03576	8.27979
TCONS_00054649	0	0	0	0.509585	0	0.435581	0.434522	0
TCONS_00054647	0	0	2.31669	0	0	0	0	0
TCONS_00054617	0	0	0	0	0	0	0	0
TCONS_00054614	0	0	0	0	0.000110139	0.163043	0	0.000232504
TCONS_00054613	5.17311	6.04348	6.80618	9.55298	7.07423	7.00457	8.17886	11.0608
TCONS_00054610	0	0	0	0	0	0	0	0
TCONS_00054602	0.000124442	8.51088e-05	5.64533e-05	1.18325	0.310605	0.000336894	0.194676	4.0597e-05
TCONS_00054601	1.65717	2.60475	2.8718	2.89126	2.12678	4.96327	5.36185	6.17991
TCONS_00054552	0	0	0	0	0	0	0	0
TCONS_00054544	0.0707821	0	0	0	0	0	0	0
TCONS_00054542	1.78286	3.90328	4.1271	4.69947	2.1928	2.73004	1.71285	2.52402
TCONS_00054543	8.99544	7.20185	6.86214	4.64941	5.82196	8.24025	8.94777	9.03959
TCONS_00054518	0.90851	0.545404	0.888909	1.25534	3.1863	6.28369	3.99396	5.33732
TCONS_00054493	0	0	0	0	0	0	0	0
TCONS_00054480	0.058421	15.2938	1.00391	1.62927e-06	0.0458513	0.0244424	0	0
TCONS_00054481	0.0559135	32.4946	0.78191	0.0962644	2.31724e-06	1.54951e-06	0	0
TCONS_00054482	0	21.2975	0.568363	0	0	0	0	0
TCONS_00054477	0	0.442994	0	0	0	0	0	0
TCONS_00054475	10.7077	0.0289889	1.81103e-06	27.5985	68.1706	121.669	119.281	130.941
TCONS_00054476	4.95867	0.0346384	0.179443	19.0709	30.1435	78.1006	63.9633	54.288
TCONS_00054468	0.936614	2.06568	3.5959	2.6286	0.72134	1.94717	2.5944	0.902145
TCONS_00054469	15.5973	20.3429	31.7395	33.7148	10.5756	20.9592	21.7482	15.8392
TCONS_00054466	0.0644157	0.111672	0.0707182	0.126407	0.0720755	0	0.251534	0
TCONS_00054458	0	0	0	1.82699	0	1.03195	0	0
TCONS_00054449	0	0	0	0	0	0	0	0
TCONS_00054427	0	0.566013	6.20411e-06	0	0.105622	0	0	0
TCONS_00054428	0	1.59937	0.162511	0	0	0	0	0
TCONS_00054429	0	1.79633	0	0	0	0	0	0
TCONS_00054426	76.1805	0.673338	0.189221	174.493	592.851	649.487	957.44	1165.17
TCONS_00054425	325.78	1.5364	2.18795	884.493	2067.62	2951.42	3915.94	4973.83
TCONS_00054418	0.291518	0	0.000373765	0	0.676685	0	0	0
TCONS_00054419	0.543162	0.0752711	1.58723	1.49509	0.202397	0.0838533	0.66514	0.527661
TCONS_00054405	0	0	0	0	0	0	0.315229	0
TCONS_00054401	0	0.527147	0.0246944	0	0.0173211	0	0	0
TCONS_00054404	0	0.622867	0.0191618	0	9.6916e-06	0	0	0
TCONS_00054403	0	0.715205	0.0166746	0	8.21164e-06	0	0	0
TCONS_00054400	0	0.176845	0	0	0	0	0	0
TCONS_00054395	5.00922	2.94411	3.23315	9.87552	1.07918	0.935535	0.771168	0.52496
TCONS_00054394	25.0285	18.2518	23.7815	39.6195	7.31083	3.17633	7.86907	2.80664
TCONS_00054392	0	0	0	0	0	0	0	0
TCONS_00054393	3.18297	183.569	56.4687	14.6346	1.05637	0.180107	2.33357	0
TCONS_00054381	0	0	0.614131	0	0	0	0	0
TCONS_00054378	4.91624	4.07999	6.42106	11.4755	0.973853	2.87682	4.3152	2.65392
TCONS_00054377	9.21017	5.05499	7.61847	14.8211	2.31596	0.764651	2.32924	0.792446
TCONS_00054374	0	0	0	0	0	0	0	0
TCONS_00054371	1225.35	638.142	884.561	1179.94	1737.67	2392.06	2514.52	2480.36
TCONS_00054362	8.53892e-06	0	0	0	0.000243562	0.000503509	0	0
TCONS_00054364	0.105845	0.0950845	0.00264589	0.432635	0.034088	0.139552	0.0141471	0
TCONS_00054363	0.0294735	0.134663	0.0450504	0	0.0938519	0	3.47848e-05	6.71252e-05
TCONS_00054365	0.94331	4.38168	1.84285	0.782261	0.206046	2.40189e-06	0.206957	0.079859
TCONS_00054349	0	0	0	0	0.165015	0	0	0
TCONS_00054347	1.16888	0.82004	0.429307	0.410034	0.621712	0.693692	0.616352	0.543226
TCONS_00054348	4.16157	4.27219	6.55382	6.42826	4.91314	6.16608	7.34137	6.84987
TCONS_00054346	43.0222	19.9603	13.7963	45.1781	11.9212	2.36169	8.05222	0
TCONS_00054339	0	0.0358478	0.0254134	0	0	0	0	0
TCONS_00054333	0	0	0	0	0	0	0	0
TCONS_00054332	1.4343	0.111179	0.0439999	1.54623	7.25484	7.80045	7.82537	10.1383
TCONS_00054327	0	0	0	0	0	0	0	0
TCONS_00054318	0	0	0	0	0	0	0	0
TCONS_00054305	0	0	0	0	0	0	0	0
TCONS_00054302	0	0.267683	0	0	0.381234	0.457512	0.270696	0.288564
TCONS_00054260	2.95541	0.301481	0.819579	0.290285	0.605847	0.000410888	1.00423	8.55081e-05
TCONS_00054261	1.86141	1.80986	1.43735	0.271859	0.28089	1.18988	0.373905	0.688555
TCONS_00054263	1.97796	2.35832	1.33846	0.0204783	0.366943	0.765384	1.57952	1.19036
TCONS_00054262	7.29839	5.09538	6.73172	2.66808	5.96533	3.33595	2.34348	2.61158
TCONS_00054256	0.751036	0.693043	0.731468	0.761497	0.180369	0.661874	0.890595	0.539249
TCONS_00054239	0	0	0	0	0	0	0	0
TCONS_00054095	0	0	0	0	0.148014	0.174565	0	0
TCONS_00054091	0.000158669	0.000127615	0.000966316	0.207966	0.0324746	0.162134	0.106412	0.115382
TCONS_00054093	0.132835	0.126177	0.5199	0.43134	0.00148583	0.139713	0.208843	0.110272
TCONS_00054092	1.8612	2.31265	2.08887	3.17155	0.514084	0.156754	0.716065	0.113883
TCONS_00054083	0	0	0	0	0	0	0	0
TCONS_00054064	0.0625283	0	0	0	0	0	0	0
TCONS_00054066	0.000351763	0	0.000727144	0.0107779	0.310626	0.512511	0.584814	0
TCONS_00054076	0.163549	0	0.0148839	0.0187958	5.60515e-05	0.00474794	0	0
TCONS_00054077	0	0	0	0	0	0	0.0978623	0
TCONS_00054069	0.000756161	0.00533887	0.00162605	0.132533	0.00130819	0	0	0.00430578
TCONS_00054072	0	0.0547745	0	0	0	0.000312831	0	0
TCONS_00054071	0	0.0959822	0	0.325559	0	0	0.00892038	0
TCONS_00054068	1.47258	0.698542	0.834869	0.269106	0.896778	0.733114	0.678276	0.845684
TCONS_00054081	0.466807	1.53976	0.291945	0	0.253167	0.437249	0.306497	0
TCONS_00054070	0.227528	2.02012	0.48589	0.222716	0.164767	0.60914	0.00114823	0.0290215
TCONS_00054079	1.9116	2.21616	2.22565	1.13095	1.21933	0.63836	1.13227	0.60351
TCONS_00054080	2.60733	2.84267	3.26857	2.00932	1.46505	2.25123	2.10108	2.10163
TCONS_00054075	5.8862	4.83829	8.29001	4.09686	5.20275	4.41561	4.08839	2.71005
TCONS_00054082	0	5.83939	0	0	0.608869	0	0	0.659024
TCONS_00054067	0.326683	7.06028	1.03661	0.51598	0.265369	0	0.308209	0.0760307
TCONS_00054061	0.368777	0.32763	0.50025	0	0.353098	0.816697	0.13008	0.28335
TCONS_00054061	0.368777	0.32763	0.50025	0	0.353098	0.816697	0.13008	0.28335
TCONS_00054062	3.06306	2.40141	1.89045	1.59896	2.24017	1.08649	1.48969	1.22191
TCONS_00054063	22.3577	17.4053	17.5291	13.0731	19.3081	15.8444	13.7696	13.176
TCONS_00054054	0	0	0	0	0	0	0	0
TCONS_00054057	0	0	0	0	0	0	0	0
TCONS_00054056	21.4951	20.4605	37.6676	6.67199	4.94057	2.98174	2.4291	1.44385
TCONS_00054058	24.3086	21.9224	32.8019	14.0229	6.50602	2.81655	3.64882	0.489618
TCONS_00054055	39.4738	27.6566	40.6988	25.9896	11.3221	5.99841	7.76588	4.66718
TCONS_00054060	40.4991	28.8565	39.2409	20.0796	11.7239	4.29945	6.72173	4.11623
TCONS_00054059	0.134821	0	0.349217	0	0.193863	0.157591	0.201907	0.307744
TCONS_00054052	0.420182	0.743652	0.503036	0.396644	0.418358	0.773889	0.661092	0.506248
TCONS_00054053	0.678898	0.996717	0.581206	0.829932	0.163628	0.769196	1.14251	1.23785
TCONS_00054048	0.0539426	0.0743003	0.0802844	0.0338192	0.0191119	0	0.0290108	0.0625464
TCONS_00054047	0	0	0	0.0601074	0	1.21608	0.18368	0
TCONS_00054046	3.27468	3.29915	1.08935	0.381901	2.46643	2.20016	0.711068	0.4262
TCONS_00054045	0.127085	0	1.80846e-05	0.0436287	0.0488298	4.23401e-06	5.40718e-05	0.0469998
TCONS_00054044	0.159787	0.458455	0.254393	0.261977	0.139119	0.302674	0.142437	0.123331
TCONS_00054041	0	0	0	0	0.0553788	0.0589352	0.0254908	0
TCONS_00054038	0	0.1421	0	0	0	0	0	0
TCONS_00054037	0	0.523575	0.0901488	0	0	0	0	0
TCONS_00054040	0.0130725	0.576809	0.134527	0	0	0	0	0
TCONS_00054039	0.0111881	1.96062	0.0589145	0	0.0347731	0	0.0382372	0
TCONS_00054035	0	18.1107	0.293288	0	0	0	0	0
TCONS_00054151	0.13401	0	0	0	0	0	0	0
TCONS_00054036	0	0.08744	0.0449062	0	0	0	0.0215812	0
TCONS_00054150	0.142962	0.334109	0	3.34382e-05	0.140218	0	0	0
TCONS_00054030	0.0666424	0.38656	0	0	0	0	0	0.130884
TCONS_00054027	0	0.0336283	0.0261577	2.49366e-07	2.08457e-07	1.01909e-05	0	0
TCONS_00054028	0.00613407	0.546406	0.0186371	0	0.00635143	0	0	0
TCONS_00054029	0.0377932	0.905208	0.023039	0	0	0.0617041	0	0
TCONS_00054026	0	0	0	0.0352527	0.0188884	0.0211417	0	0
TCONS_00054020	0.888735	6.42034	0.10933	5.80349	0.736384	1.38856	0.0684829	0.226964
TCONS_00054021	4.10077	8.34242	4.61791	7.88407	1.837	3.09527	2.12877	3.11816e-05
TCONS_00054019	10.5351	20.4399	11.3001	16.286	4.79965	5.14158	3.39124	0.634184
TCONS_00054018	0	0	0	0	0	0	0	0
TCONS_00054016	0	0.115843	0	0	0	0.202953	0	0
TCONS_00054014	0.241761	0.985487	0.392845	0.445026	0.2831	0.336611	0	3.90678e-05
TCONS_00054015	0.537152	2.78331	0.000182314	2.35206	1.55739	2.2178	0.112487	0.747943
TCONS_00054017	1.26317	4.92247	3.3485	3.545	1.62633	2.08061	0.584472	0.276341
TCONS_00054013	7.52237	12.2945	4.46481	3.73089	5.31031	4.06695	1.39704	0.749307
TCONS_00054009	0.109215	2.95892	0.00176859	1.10328	1.47611	0.0481982	1.05531	0
TCONS_00054008	2.10765	3.82062	1.41979	0.0734473	0.618797	0.877892	0.0785212	0
TCONS_00054008	2.10765	3.82062	1.41979	0.0734473	0.618797	0.877892	0.0785212	0
TCONS_00054010	45.0787	58.5361	9.87042	15.5491	9.664	1.01163	0.823736	0.162145
TCONS_00054011	55.1845	78.5131	23.5492	12.8337	12.6067	0.40189	3.22886	0.121143
TCONS_00054007	115.872	244.374	44.6836	50.423	29.5584	3.99698	5.39478	0.181539
TCONS_00054012	155.56	267.166	52.7124	53.3144	33.1379	4.47746	7.28748	0.0516005
TCONS_00054096	0.0111975	0.00944481	0	0	0	0	0.0379303	0
TCONS_00054097	0	0	0	0	0	0	0	0
TCONS_00054098	0	0	0	0	0	0	0	0
TCONS_00054101	0.467756	0.0246572	0.197207	4.30094e-05	0.0843223	0	0	4.42422e-05
TCONS_00054101	0.467756	0.0246572	0.197207	4.30094e-05	0.0843223	0	0	4.42422e-05
TCONS_00054106	0.480719	0.464191	0.116215	0.162241	0.0992191	0	0	0.0463339
TCONS_00054106	0.480719	0.464191	0.116215	0.162241	0.0992191	0	0	0.0463339
TCONS_00054100	0.147657	0.663852	0.0575118	0.0489121	0.0485	0	0	0.018618
TCONS_00054107	0.0295402	0.833606	0	0.0484024	0.0738495	0	0	0
TCONS_00054109	0	0	0	0	0	0	0	0
TCONS_00054110	0.0248228	0	0.00228659	0	0.0264891	0	0	0
TCONS_00054102	0.0157378	0.459414	0.0336425	0	0.0190579	0	0	0
TCONS_00054111	0.0289078	0	0	0	0	0	0	0
TCONS_00054108	0	0.00506603	0.0562557	0	0	0.00671445	0	0
TCONS_00054103	0	0.109255	0.00570453	0	0	7.5572e-07	0	0
TCONS_00054103	0	0.109255	0.00570453	0	0	7.5572e-07	0	0
TCONS_00054104	0	4.6973	0.0517157	0	0	7.88251e-07	0	0
TCONS_00054112	0	0	0	0	0	0	0	0
TCONS_00054114	0	1.06508	0	0	0	0	0	0
TCONS_00054116	3.73289	2.27098	1.4227	4.19456	6.20838	9.91538	11.7614	21.6646
TCONS_00054113	5.49903	2.76973	1.80513	4.13423	9.23898	6.49784	13.2203	11.1841
TCONS_00054115	12.5114	5.72395	2.11451	8.61496	22.8081	41.9931	40.095	52.134
TCONS_00054117	0	0	0	0.238754	0	0.201464	0.552444	0
TCONS_00054123	0.155321	0	0.149686	0	0	0	0.2127	0.53677
TCONS_00054124	0	0	0.376705	0	0.00029016	1.74375	0.872377	0.15048
TCONS_00054125	0	0	0.0823621	0	0	0	0	0
TCONS_00054128	0.962586	0.316841	0.693728	0.862686	0	0.00114899	0	0
TCONS_00054126	1.04926	0.646779	1.50703	1.71557	0.347736	0	0	0
TCONS_00054121	1.85958	1.57597	2.09998	1.68266	0.442084	0.120684	0	0.155423
TCONS_00054119	6.11457	4.95267	5.82013	33.9973	2.30607	0.0012997	4.83281	2.47908
TCONS_00054122	17.3093	9.00384	27.8516	37.4175	8.34626	1.72074	9.81022	3.62919
TCONS_00054127	21.8459	18.8882	16.2535	14.437	4.97579	0.0596291	3.29272	0.77582
TCONS_00054120	130.197	101.004	149.588	168.992	28.2133	1.30133	27.887	6.76476
TCONS_00054118	190.46	136.468	168.675	119.882	44.3846	2.62704	31.2094	9.7593
TCONS_00054129	455.107	320.784	470.005	647.354	110.472	10.7905	105.891	31.0268
TCONS_00054130	0.834915	0.0224351	0.0285962	0.130057	0.595968	0.285409	1.22372	0.000429397
TCONS_00054131	1.83556	0.1626	0.379583	2.05834	12.4721	12.1731	11.7348	13.4832
TCONS_00054133	0.429411	0.281249	0.115581	1.70975	1.67929	3.77619	1.9049	5.15955
TCONS_00054132	1.77652e-05	2.00023e-05	0	0	0	0	0	0
TCONS_00054134	0.785195	0.0330592	0	0.658795	5.88081	2.20344	3.24249	4.28878
TCONS_00054135	0.734439	0.0377133	0.0354162	0.981958	3.07067	2.92828	3.28399	3.61438
TCONS_00054136	0.418209	0	0	4.66437	16.2727	44.5135	35.2721	30.1606
TCONS_00054139	40.621	21.4765	18.4826	20.6204	32.0981	21.3055	31.2147	36.4112
TCONS_00054142	3.80405	0.286492	0.52785	1.48541	18.4697	10.7518	5.6435	4.94978
TCONS_00054141	0.794332	0.465167	0.385941	0.17485	0.304181	0.535137	1.20383	0.412402
TCONS_00054138	3.15924	0.541044	1.46404	4.19739	14.3366	10.5114	9.1388	11.2889
TCONS_00054137	2.27215	1.24278	0.555224	0.000179951	0.480759	0.482563	0.32793	0.27418
TCONS_00054140	78.2551	45.6613	41.4237	31.2729	16.9169	0.931274	11.2001	10.3427
TCONS_00054155	0.0438809	0.0625228	0.843043	2.02461	0.120266	0.115259	0.199993	1.89645
TCONS_00054152	0.171616	1.90678	1.20778	1.21054	1.47558	2.39982	4.54742	3.79784
TCONS_00054153	33.2961	3.809	5.53485	14.0923	157.133	87.9161	65.5825	196.258
TCONS_00054156	10.4667	9.52085	3.34916	96.0903	54.4314	171.836	312.744	318.904
TCONS_00054154	49.26	17.0357	11.0459	93.028	285.654	321.408	439.553	562.241
TCONS_00054160	0.00118077	0	0	0.123445	0	0	0	0
TCONS_00054158	2.02947	0.432831	0.49419	1.07997	9.802	4.12117	1.48522	5.9853
TCONS_00054157	0.537552	0.48346	0.424087	0.260352	4.29494	3.2461	2.65639	2.3562
TCONS_00054159	10.4199	4.4817	0.698555	13.7816	42.4964	71.8413	57.8258	61.4576
TCONS_00054159	10.4199	4.4817	0.698555	13.7816	42.4964	71.8413	57.8258	61.4576
TCONS_00054165	0.14409	0.13318	0.0968078	0.112165	0.0846612	0.0270886	0.0287529	0.0619896
TCONS_00054166	0	0	0	0	0	0	0	0
TCONS_00054163	0.000459546	6.10105e-05	0.134667	0.159693	3.37958e-05	0	7.2205e-05	0.0518724
TCONS_00054162	0.0500709	0.273718	0.000153415	1.66468e-05	0.0737036	0	0.102509	0.0706467
TCONS_00054162	0.0500709	0.273718	0.000153415	1.66468e-05	0.0737036	0	0.102509	0.0706467
TCONS_00054161	0.980267	1.59582	2.99785	1.97511	0.891039	0.457934	0.964891	0.443152
TCONS_00054164	2.6308	4.02121	2.86217	1.02197	0.94639	1.49258	0.978479	1.39253
TCONS_00054167	0.324112	0.209221	0.216067	0	0.0853772	0	0.116692	0
TCONS_00054170	0.0132013	0	0	1.10853e-05	0.0433905	0	0.0669151	0
TCONS_00054170	0.0132013	0	0	1.10853e-05	0.0433905	0	0.0669151	0
TCONS_00054169	3.34107e-05	0.000233564	1.53396e-05	0.00372069	2.54889e-05	0.0851046	0	0
TCONS_00054169	3.34107e-05	0.000233564	1.53396e-05	0.00372069	2.54889e-05	0.0851046	0	0
TCONS_00054169	3.34107e-05	0.000233564	1.53396e-05	0.00372069	2.54889e-05	0.0851046	0	0
TCONS_00054168	3.15046	2.28562	2.99126	4.71689	9.64357	18.3057	16.1897	18.1473
TCONS_00054168	3.15046	2.28562	2.99126	4.71689	9.64357	18.3057	16.1897	18.1473
TCONS_00054050	0	0.232605	0	0	0	0	0	0.0626712
TCONS_00054049	0.000106224	1.78949	0.00021233	7.11145e-05	0.000182619	0.000193792	0.000210649	0.000125672
TCONS_00054051	0.0596848	3.24008	0.216459	0.0731088	0.122681	0.317713	0.166942	0.107082
TCONS_00054171	0	10.5449	0.962794	0	0	0	0	0
TCONS_00054172	0	0	2.91984e-05	0	0	0	0	0
TCONS_00054173	4.0705e-05	0	0.103966	0	2.48785e-05	1.32119e-05	1.53769e-05	0
TCONS_00054177	0	0	0	0	0	0	0	0
TCONS_00054175	0.000319406	0.000144406	0.00385623	0.00050622	0.000202282	0.000237692	0.321298	6.55911e-05
TCONS_00054174	2.46251	0.78282	1.12806	1.02318	1.32532	2.46482	1.9659	2.15002
TCONS_00054176	1.64555	3.21924	3.37092	2.99428	1.08503	1.46591	1.20991	1.77356
TCONS_00054178	4.77414	5.25724	3.77224	4.11357	1.73094	3.71882	3.98194	3.31782
TCONS_00054183	0	0	0.0332707	0	0	0	0	0
TCONS_00054180	0.534172	0.00956848	0.0504758	0.00197132	0.636287	0.301057	0.691289	1.71817
TCONS_00054180	0.534172	0.00956848	0.0504758	0.00197132	0.636287	0.301057	0.691289	1.71817
TCONS_00054181	0	0.187591	0.0934209	0.215119	0.12925	0.000130106	0.175912	0.166015
TCONS_00054179	0	0.398746	0	0.437276	0.0792541	0	0	0
TCONS_00054182	2.22037	2.67987	2.48945	1.64613	0.821238	2.48261	2.05966	1.17553
TCONS_00054190	0	0.00357021	0	0	0	0.0124259	0	0
TCONS_00054188	0	0.115933	0.0130248	0	0	2.92652e-06	0	0
TCONS_00054187	0	0.140672	0.0119786	0	0	2.5071e-06	0	0
TCONS_00054189	0	0.88327	0.0552403	0.199624	0.0641611	0	0	0
TCONS_00054185	1.89713e-06	15.012	0.105903	0	6.09758e-07	0	0	0
TCONS_00054186	0.0179808	18.1608	0.4995	0	8.28268e-05	0	0	0
TCONS_00054184	0.0882657	33.6895	1.80906	1.73827e-06	0.0187655	0	0	0
TCONS_00054191	0	0	0	0	0	0	0	0
TCONS_00054192	0.0641086	0	0	0	0	0	0	0
TCONS_00054193	0.0998714	0.0758751	0	0	0.327637	0.280073	0	0.174346
TCONS_00054194	24.914	32.9667	12.9283	50.8474	102.223	138.158	160.601	121.634
TCONS_00054194	24.914	32.9667	12.9283	50.8474	102.223	138.158	160.601	121.634
TCONS_00054212	5.41589	38.2777	5.02783	30.0331	9.4456	78.0984	92.3502	78.4823
TCONS_00054212	5.41589	38.2777	5.02783	30.0331	9.4456	78.0984	92.3502	78.4823
TCONS_00054212	5.41589	38.2777	5.02783	30.0331	9.4456	78.0984	92.3502	78.4823
TCONS_00054196	0	0	0	1.03928	7.67283	5.58929	7.5062	12.8067
TCONS_00054196	0	0	0	1.03928	7.67283	5.58929	7.5062	12.8067
TCONS_00054196	0	0	0	1.03928	7.67283	5.58929	7.5062	12.8067
TCONS_00054196	0	0	0	1.03928	7.67283	5.58929	7.5062	12.8067
TCONS_00054197	0.00231519	0	0	16.2193	16.6823	39.0478	50.0522	34.0089
TCONS_00054197	0.00231519	0	0	16.2193	16.6823	39.0478	50.0522	34.0089
TCONS_00054197	0.00231519	0	0	16.2193	16.6823	39.0478	50.0522	34.0089
TCONS_00054197	0.00231519	0	0	16.2193	16.6823	39.0478	50.0522	34.0089
TCONS_00054201	4.80294	0	0	0.00760272	13.3604	91.4935	35.5741	77.3222
TCONS_00054201	4.80294	0	0	0.00760272	13.3604	91.4935	35.5741	77.3222
TCONS_00054201	4.80294	0	0	0.00760272	13.3604	91.4935	35.5741	77.3222
TCONS_00054201	4.80294	0	0	0.00760272	13.3604	91.4935	35.5741	77.3222
TCONS_00054205	0	0	0	0	0	0	0	0
TCONS_00054205	0	0	0	0	0	0	0	0
TCONS_00054205	0	0	0	0	0	0	0	0
TCONS_00054205	0	0	0	0	0	0	0	0
TCONS_00054206	1.10698	0	0	0	0.765301	12.5398	3.50244	6.47022
TCONS_00054206	1.10698	0	0	0	0.765301	12.5398	3.50244	6.47022
TCONS_00054206	1.10698	0	0	0	0.765301	12.5398	3.50244	6.47022
TCONS_00054206	1.10698	0	0	0	0.765301	12.5398	3.50244	6.47022
TCONS_00054209	0	0.0221041	0.0238231	0	0	0	0	0
TCONS_00054209	0	0.0221041	0.0238231	0	0	0	0	0
TCONS_00054209	0	0.0221041	0.0238231	0	0	0	0	0
TCONS_00054209	0	0.0221041	0.0238231	0	0	0	0	0
TCONS_00054207	0	0.0489322	0.0729035	0.236028	0	0	0	0
TCONS_00054207	0	0.0489322	0.0729035	0.236028	0	0	0	0
TCONS_00054207	0	0.0489322	0.0729035	0.236028	0	0	0	0
TCONS_00054207	0	0.0489322	0.0729035	0.236028	0	0	0	0
TCONS_00054207	0	0.0489322	0.0729035	0.236028	0	0	0	0
TCONS_00054204	0.0834855	1.24417	0.111274	0.314774	0.673311	1.32656	0.845433	1.60922
TCONS_00054204	0.0834855	1.24417	0.111274	0.314774	0.673311	1.32656	0.845433	1.60922
TCONS_00054204	0.0834855	1.24417	0.111274	0.314774	0.673311	1.32656	0.845433	1.60922
TCONS_00054204	0.0834855	1.24417	0.111274	0.314774	0.673311	1.32656	0.845433	1.60922
TCONS_00054198	0.132428	1.27283	0.367156	0.294664	0.685826	1.71454	1.30673	2.09953
TCONS_00054198	0.132428	1.27283	0.367156	0.294664	0.685826	1.71454	1.30673	2.09953
TCONS_00054198	0.132428	1.27283	0.367156	0.294664	0.685826	1.71454	1.30673	2.09953
TCONS_00054198	0.132428	1.27283	0.367156	0.294664	0.685826	1.71454	1.30673	2.09953
TCONS_00054202	0.311588	2.44224	0.586637	0.57655	0.19922	0.252151	0.38807	0.300995
TCONS_00054202	0.311588	2.44224	0.586637	0.57655	0.19922	0.252151	0.38807	0.300995
TCONS_00054202	0.311588	2.44224	0.586637	0.57655	0.19922	0.252151	0.38807	0.300995
TCONS_00054202	0.311588	2.44224	0.586637	0.57655	0.19922	0.252151	0.38807	0.300995
TCONS_00054210	0.453163	2.47087	4.40188	10.4324	0	0	0	0
TCONS_00054210	0.453163	2.47087	4.40188	10.4324	0	0	0	0
TCONS_00054210	0.453163	2.47087	4.40188	10.4324	0	0	0	0
TCONS_00054210	0.453163	2.47087	4.40188	10.4324	0	0	0	0
TCONS_00054200	0.423761	3.21472	0.935261	0.657204	0.693751	2.72365	1.46878	2.54843
TCONS_00054200	0.423761	3.21472	0.935261	0.657204	0.693751	2.72365	1.46878	2.54843
TCONS_00054200	0.423761	3.21472	0.935261	0.657204	0.693751	2.72365	1.46878	2.54843
TCONS_00054200	0.423761	3.21472	0.935261	0.657204	0.693751	2.72365	1.46878	2.54843
TCONS_00054208	0.0309691	3.75834	0.347533	0.0831064	0.0893398	0	0.107286	0.182397
TCONS_00054208	0.0309691	3.75834	0.347533	0.0831064	0.0893398	0	0.107286	0.182397
TCONS_00054208	0.0309691	3.75834	0.347533	0.0831064	0.0893398	0	0.107286	0.182397
TCONS_00054208	0.0309691	3.75834	0.347533	0.0831064	0.0893398	0	0.107286	0.182397
TCONS_00054208	0.0309691	3.75834	0.347533	0.0831064	0.0893398	0	0.107286	0.182397
TCONS_00054213	0.524961	3.7765	1.55199	1.82198	1.86445	5.83624	4.22432	5.35424
TCONS_00054203	0.400455	39.5181	7.63392	2.09357	0.360802	0.723207	0.6774	0.63147
TCONS_00054203	0.400455	39.5181	7.63392	2.09357	0.360802	0.723207	0.6774	0.63147
TCONS_00054203	0.400455	39.5181	7.63392	2.09357	0.360802	0.723207	0.6774	0.63147
TCONS_00054203	0.400455	39.5181	7.63392	2.09357	0.360802	0.723207	0.6774	0.63147
TCONS_00054199	16.1179	88.4674	38.0687	49.7223	31.3613	108.414	77.3138	83.282
TCONS_00054199	16.1179	88.4674	38.0687	49.7223	31.3613	108.414	77.3138	83.282
TCONS_00054199	16.1179	88.4674	38.0687	49.7223	31.3613	108.414	77.3138	83.282
TCONS_00054199	16.1179	88.4674	38.0687	49.7223	31.3613	108.414	77.3138	83.282
TCONS_00054199	16.1179	88.4674	38.0687	49.7223	31.3613	108.414	77.3138	83.282
TCONS_00054195	25.8158	147.534	51.1264	48.5964	67.8702	175.178	115.822	142.491
TCONS_00054195	25.8158	147.534	51.1264	48.5964	67.8702	175.178	115.822	142.491
TCONS_00054195	25.8158	147.534	51.1264	48.5964	67.8702	175.178	115.822	142.491
TCONS_00054211	20.4864	156.297	49.994	48.6915	40.9189	114.615	95.9154	97.8288
TCONS_00054211	20.4864	156.297	49.994	48.6915	40.9189	114.615	95.9154	97.8288
TCONS_00054211	20.4864	156.297	49.994	48.6915	40.9189	114.615	95.9154	97.8288
TCONS_00054211	20.4864	156.297	49.994	48.6915	40.9189	114.615	95.9154	97.8288
TCONS_00054211	20.4864	156.297	49.994	48.6915	40.9189	114.615	95.9154	97.8288
TCONS_00054214	0.0347354	0.0573835	0	0.0324597	0.0234068	0.0778589	0.0603164	0.095122
TCONS_00054217	0	0	0	0	0	0.122068	0	0.178448
TCONS_00054216	0.00857083	0.470263	0.00157313	0.00196401	0.00177692	0.0625401	0.228528	0.259039
TCONS_00054215	5.09338	4.13449	5.41839	10.3259	2.59535	1.25003	1.99974	0.201422
TCONS_00054000	0.403711	0.431686	0.482439	0.0967455	0.0394669	0	0.198327	0
TCONS_00053999	0.220967	0.185311	0.374728	0	0	0.167858	0	0
TCONS_00053998	88.9584	72.7939	97.5034	89.1344	25.729	9.94429	11.2999	9.63571
TCONS_00053997	578.394	476.674	675.23	585.986	158.259	55.263	126.263	51.9648
TCONS_00053976	0.738925	0.000366649	0.233734	1.11893	1.18655	3.39588	0.88998	3.42771
TCONS_00053978	0.000230786	0.703274	0.355578	0.0177534	0.33826	0.000507928	0.49757	0.000494657
TCONS_00053975	1.17693	0.940861	1.59016	2.82715	0.000362395	1.06106	0.209861	1.5763
TCONS_00053980	0	1.07168	0.00338203	0	0.145257	0	0.00407329	0
TCONS_00053977	4.44162	3.27139	3.66246	4.94866	3.25532	3.79307	4.71349	4.05158
TCONS_00053974	6.3014	4.19854	6.97643	4.31303	7.73674	5.68681	7.17563	4.57669
TCONS_00053979	0.460162	6.90976	0.562463	0	0.0809045	0.124031	0.223088	0.461686
TCONS_00053981	2.26558	8.25119	1.73237	3.62802	0.664716	4.63169	3.90591	4.7785
TCONS_00053982	0.0473725	0	0.0482261	0.117746	0.147774	0.0708483	0	0
TCONS_00053985	0	0	0	0.106199	0	0	1.57222	0
TCONS_00053986	0	0	0.183187	0	0	0.251944	0.304943	0
TCONS_00053984	22.7432	17.5685	26.2239	50.8897	61.9872	122.173	107.92	138.243
TCONS_00053983	24.4252	17.8143	30.9448	57.1773	72.0043	106.046	136.22	127.095
TCONS_00053970	0	0.822937	0	0	0	0	0	0
TCONS_00053965	1.9748	1.17042	2.58721	3.38334	2.23033	2.61612	3.59924	3.32155
TCONS_00053966	8.53315	7.3262	5.64158	2.98907	8.67288	4.51781	2.8439	3.30506
TCONS_00053967	23.7775	22.0064	35.4781	71.8399	52.9958	47.5031	58.3784	62.3886
TCONS_00053968	4.92446	40.59	4.22967	47.1295	33.7403	32.2203	35.2301	39.7197
TCONS_00053969	0.980347	0.314846	0.346913	0.996928	3.55954	5.3459	4.92373	5.76379
TCONS_00053964	1.94397	1.56099	1.56037	3.21492	2.17315	3.20285	2.09205	0.953977
TCONS_00053962	44.7358	46.5753	85.9772	138.609	18.4513	23.6126	41.5488	16.6035
TCONS_00053961	96.0267	101.873	205.522	393.597	48.2635	59.612	90.6955	53.8348
TCONS_00053963	0.309415	0.167595	0.653738	0.182803	2.82871	2.52246	2.97793	3.0044
TCONS_00053958	2.02224	0.432873	1.03435	6.99662	12.1612	18.6342	28.3166	34.2084
TCONS_00053959	2.29477	1.62441	0.54712	1.37597	2.55952	1.47471	1.93933	1.0025
TCONS_00053960	4.50527	1.88301	2.25334	5.63334	12.5388	16.4727	16.5001	13.4244
TCONS_00053955	86.3506	53.0642	69.469	146.179	102.064	131.333	136.96	143.818
TCONS_00053954	1.9737	7.30001	4.5111	2.14956	0.936614	1.00608	0.846074	0.174346
TCONS_00053953	0.104652	0	0	0	0	0.0722674	0	0.280808
TCONS_00053949	0	0	0	0	0	0	0	0
TCONS_00053941	311.705	217.108	371.715	410.727	63.3103	0.0868881	56.7315	0.323895
TCONS_00053942	926.341	620.423	1053.34	1160.55	189.529	1.06061	174.765	1.65758
TCONS_00053944	0	0.264877	0	1.65972	0.337027	0.00034486	0.00014575	0.000145406
TCONS_00053946	126.017	115.254	325.24	538.564	26.5535	0	65.2087	0
TCONS_00053947	176.322	139.438	244.061	498.634	34.4119	0.09976	28.4695	1.06711
TCONS_00053945	297.853	263.334	701.746	1008.18	69.4796	0	131.594	0
TCONS_00053943	642.124	508.826	1181.81	1421.37	127.336	1.56184	229.341	1.35528
TCONS_00053937	0.124822	0	0	0	0	0	0	0.0322591
TCONS_00053936	10.7069	7.34283	9.35015	9.32048	11.7617	8.96169	9.77054	9.91664
TCONS_00053938	79.1817	81.3142	81.9258	143.347	264.928	226.063	258.832	284.686
TCONS_00053934	33.8099	25.2053	30.4817	64.2075	6.91677	0.0333804	9.57667	0.0500118
TCONS_00053935	136.132	101.294	119.955	248.22	28.987	0.375602	30.6686	0.237824
TCONS_00053939	2.60255	3.44377	2.28747	1.47351	0.68207	0.412599	0.498396	0.494301
TCONS_00053940	6.60605	6.40896	4.41423	2.1299	1.95927	1.29382	2.6342	1.10278
TCONS_00053933	0.549826	0	0.00570489	1.04945	0.763108	0.233386	0.173016	0.287111
TCONS_00053932	2.72329	73.9088	12.5873	1.14822	1.52552	0.491396	0.763869	0.188947
TCONS_00053919	0.329056	0.437509	0.306053	0.484236	8.3162e-05	0	9.82847e-06	0
TCONS_00053918	2.14217	0.891316	0.735358	1.57591	6.45409e-05	0	0.14023	0.0859661
TCONS_00053921	2.07935	1.39881	1.01039	0.774967	0.201863	0.0221562	0.141496	0
TCONS_00053920	2.48316	1.98832	1.38877	0.718393	0.926287	3.24481e-06	0	0
TCONS_00053816	0	0.182714	0.0427445	0.0955653	0	0.114575	0.127446	0.198939
TCONS_00053815	11.886	12.073	13.0541	16.4342	21.0042	18.0402	20.3226	22.8738
TCONS_00053814	1.6061	1.32412	0.595689	2.04522	0.866527	1.08783	1.31504	0.954409
TCONS_00053812	0	0	0	0	0.174511	1.31925	1.26752	2.74583
TCONS_00053810	0.00131684	0.000743504	0.000466336	0.000994676	0.00239031	0.000856218	0.00286896	0.000343248
TCONS_00053813	0.293853	0.237942	0.321543	0.116662	0.15705	0.0568822	0	0
TCONS_00053809	0.859594	0.584184	0.648719	0.850324	0.761355	0.807111	1.3637	0.7354
TCONS_00053811	1.0752	1.11913	1.69983	1.95109	2.77856	4.10179	5.38533	3.88725
TCONS_00053808	11.899	11.1778	11.3789	12.4492	9.33157	9.6812	7.42947	8.50218
TCONS_00053806	0.0862279	0.221465	0.124723	0.55501	0.0381303	0.046245	0.666123	0.212664
TCONS_00053891	0.181488	0.275563	0.259745	0.217327	0.587355	0.3191	0.136746	0.0656545
TCONS_00053805	2.77133	1.8286	2.76062	2.99917	2.196	2.4426	2.10164	2.09777
TCONS_00053803	0.0523051	0	0.123947	0.0654828	0	0	0	0
TCONS_00053802	0.000538798	0.110669	0.717709	1.54504	1.79268	6.16562	7.04133	6.96012
TCONS_00053801	1.4485	2.55984	0.132875	2.4715	9.79616	16.0831	14.2757	23.0753
TCONS_00053804	5.02791	10.2166	3.1618	12.5037	30.9823	62.2987	55.4578	79.0069
TCONS_00053795	0.0420178	0	0	0	0.0937374	0.0812152	0	0
TCONS_00053796	0.111904	0	0.172501	0	0.145066	0.468969	0	2.13061e-05
TCONS_00053797	0.0417127	0	0	0	0	0	0	0
TCONS_00053798	0.000231845	0	0.00950164	0.166948	0	0.000147859	8.84702e-05	0.154514
TCONS_00053799	0	0.000737142	0.0816063	0.812007	0	0	0.117564	0.0255103
TCONS_00053794	0.97463	0.187422	1.25013	4.00154e-05	0.524789	1.06727	0.685456	0.296005
TCONS_00053800	1.00559	0.504343	0.571735	0.712611	0.729243	0.00491275	0.0118741	0.147642
TCONS_00053791	0.0502692	0.0422862	0.0396419	0	0	0	0	0
TCONS_00053793	0	0.115404	0	0	0	0	0	0
TCONS_00053792	0.450798	1.8321	0.983119	1.19244	0.878385	0.968242	1.04072	0.979272
TCONS_00053790	0.0168344	0	0	0	0	0	0	0.0297691
TCONS_00053789	0.172707	0.0533309	0	0.564906	0.20812	0.338467	1.76559	6.00282
TCONS_00053787	0	0.0032001	4.54169e-07	0	0.276209	0.709172	4.30453	14.7842
TCONS_00053786	1.29775	0.0182168	5.65617e-07	3.93803	8.0232	9.0478	29.582	96.7264
TCONS_00053788	0	0.0302059	0.0218243	0.0474923	0.159321	0.109448	0.817055	1.02546
TCONS_00053781	0.000291274	0	0	0.111753	0	0	0	0
TCONS_00053785	0.0776732	0	0.000430347	0	0.309313	0.309039	0.584118	0.741394
TCONS_00053785	0.0776732	0	0.000430347	0	0.309313	0.309039	0.584118	0.741394
TCONS_00053783	0.401195	0.000140796	3.79885e-05	0.380832	1.53184	0.483154	0.389117	0.00412118
TCONS_00053779	0.652876	0.00402075	0.0658832	0	0.215644	0	0	0.0185746
TCONS_00053782	0.000238909	0.0134778	0.258687	0	0	0	0	0.000242732
TCONS_00053778	3.98618	0.1167	0.122693	7.68934	29.189	43.1787	36.7896	38.9297
TCONS_00053784	0.000742902	0.465801	0.0174166	1.29723	0.814359	1.07772	0.569082	0.354831
TCONS_00053780	1.21116	2.90496	0.613565	0.329051	0.207788	0.245374	0.347391	0.237581
TCONS_00053777	19.0518	11.7659	20.4072	35.2631	38.0887	34.2545	36.3307	39.7099
TCONS_00053776	49.2328	43.7036	70.3872	136.951	113.477	114.225	126.769	134.295
TCONS_00053773	0.00249058	0.000863759	0.505066	0.546683	0.00014355	0.000697798	0.000102734	0.00186157
TCONS_00053774	0	0.165046	0	0	0	0	0	0
TCONS_00053771	0.0897032	0.24962	0.220604	0	0.192661	0.0393382	0.000176261	0.0686061
TCONS_00053775	0.00010075	0.34654	0.00199633	0.00198496	1.47659e-05	4.19818e-05	0	5.91995e-05
TCONS_00053772	0.0503324	0.393225	0.0029	0.835256	0.0902711	0.585384	1.20588	0.266353
TCONS_00053770	2.96966	2.1634	2.04253	3.58412	2.90552	4.02269	4.14328	4.59523
TCONS_00053769	3.28252e-05	0.10389	0	0.00145869	0.110367	0.30332	0	0
TCONS_00053767	0	3.46438e-05	0	0.403738	0.00251264	0.000145465	0	0
TCONS_00053768	0.734886	0.694911	0.151651	0.680737	0.18357	0.132081	2.08663	1.91238
TCONS_00053766	1.38735	1.31499	2.85773	3.28059	3.57192	6.43638	6.40762	7.73358
TCONS_00053761	0	0	0	0	0	0	0	0
TCONS_00053761	0	0	0	0	0	0	0	0
TCONS_00053763	1.79104	0.276262	0.675302	0.891957	3.7491	5.78434	3.99169	4.49788
TCONS_00053763	1.79104	0.276262	0.675302	0.891957	3.7491	5.78434	3.99169	4.49788
TCONS_00053835	3.20347	0.388926	2.31995	0.00241174	10.9647	1.81887	0	0.465627
TCONS_00053765	2.44757	1.40937	3.13721	2.48901	2.96225	3.54924	6.95968	9.85451
TCONS_00053765	2.44757	1.40937	3.13721	2.48901	2.96225	3.54924	6.95968	9.85451
TCONS_00053762	9.83443	5.58915	12.8866	13.1919	8.36987	21.9359	16.097	12.0553
TCONS_00053762	9.83443	5.58915	12.8866	13.1919	8.36987	21.9359	16.097	12.0553
TCONS_00053764	5.29553	8.77096	4.26994	17.4024	7.20257	14.6043	17.303	17.1242
TCONS_00053764	5.29553	8.77096	4.26994	17.4024	7.20257	14.6043	17.303	17.1242
TCONS_00053760	0	0	0	0	0	0	0	0
TCONS_00053759	0.765223	0.000399767	4.6632e-05	0	2.55115e-05	0.00177218	0	0.000938689
TCONS_00053757	1.63896	0.127639	0.0951819	1.16006	0.787191	0.793601	1.46003	0.963853
TCONS_00053756	0.310991	0.913777	0.054901	1.54546	0.215147	1.42055	0.935697	0.81326
TCONS_00053755	0.846934	2.48749	2.96556	3.37475	2.62216	2.15093	2.41342	3.47646
TCONS_00053754	2.29616	3.23587	1.43786	0.59091	0.64909	0.403954	0.230119	1.34498
TCONS_00053758	1.45794	3.28911	3.66315	5.10352	2.5679	1.60362	3.78588	2.75042
TCONS_00053744	0.0558513	0	0	0	0.118726	0	0	0
TCONS_00053744	0.0558513	0	0	0	0.118726	0	0	0
TCONS_00053745	0	0	0	0	0.0445901	0	0.0236388	0
TCONS_00053745	0	0	0	0	0.0445901	0	0.0236388	0
TCONS_00053749	0.115132	0	0	0.0364454	0.000251592	0.172265	0	0.237635
TCONS_00053749	0.115132	0	0	0.0364454	0.000251592	0.172265	0	0.237635
TCONS_00053750	0.241177	0	0.115327	0	0.174333	0	0	0
TCONS_00053750	0.241177	0	0.115327	0	0.174333	0	0	0
TCONS_00053753	0	0	0	0	0	0	0	0.0617341
TCONS_00053747	0.00266883	3.72107e-05	0.185701	0	0	0.218736	0.000374491	0.000100581
TCONS_00053747	0.00266883	3.72107e-05	0.185701	0	0	0.218736	0.000374491	0.000100581
TCONS_00053746	0.0365127	0.0432616	0.000230898	0	0	0	0	0
TCONS_00053746	0.0365127	0.0432616	0.000230898	0	0	0	0	0
TCONS_00053748	0.180838	0.0522634	1.05494	0.137839	0.0222901	0.0420515	0.62346	0
TCONS_00053748	0.180838	0.0522634	1.05494	0.137839	0.0222901	0.0420515	0.62346	0
TCONS_00053743	0.489192	0.382552	0.000258111	0.0242189	0.0538187	0.00101378	0.000426519	0.191389
TCONS_00053743	0.489192	0.382552	0.000258111	0.0242189	0.0538187	0.00101378	0.000426519	0.191389
TCONS_00053751	0.302065	0.727014	0.642441	3.07822	2.68751	3.08674	3.27508	3.88467
TCONS_00053751	0.302065	0.727014	0.642441	3.07822	2.68751	3.08674	3.27508	3.88467
TCONS_00053742	2.67637	2.35759	3.02264	1.96549	2.84882	3.17433	2.96308	2.2535
TCONS_00053742	2.67637	2.35759	3.02264	1.96549	2.84882	3.17433	2.96308	2.2535
TCONS_00053752	36.8969	26.4753	42.584	40.6567	56.5972	62.3094	60.1362	58.7342
TCONS_00053741	47.5458	44.5838	77.7714	69.6078	77.3578	59.5317	68.7081	72.4534
TCONS_00053739	2.43693e-06	6.54743e-05	0.0492558	0	0.0222095	0	0	0
TCONS_00053738	0.0208999	0.275316	0.0685163	0	0.0241996	0	0	0
TCONS_00053740	0.0439788	4.66153	0.152943	0	0.000124779	0	0	0
TCONS_00053736	76.7482	39.2745	73.9607	137.967	246.566	234.522	268.854	332.626
TCONS_00053737	516.045	306.83	539.969	951.577	1691.7	1562.55	1898.03	2310.02
TCONS_00053734	0.519376	0.209021	0.777627	0.339296	0.478708	0.441821	0.605046	0.499895
TCONS_00053735	0.714081	0.413721	0.78806	1.20052	0.526458	0.449911	1.35733	0.381526
TCONS_00053733	0.903456	1.63052	0.686176	1.35866	0.638832	2.18193	1.07345	1.90751
TCONS_00053731	0.511519	5.70207	2.02026	0.000130461	0.442911	7.67954e-05	0.000333055	0.487589
TCONS_00053732	0	59.469	0.115683	0	0	0	0	0
TCONS_00053728	0.175138	0	0.139022	0.0308981	0.00114503	0.324047	0.193804	0.412734
TCONS_00053729	0.000109788	0.33742	0.32083	0.000276086	0.202919	0.113553	0.000132092	3.1728e-05
TCONS_00053729	0.000109788	0.33742	0.32083	0.000276086	0.202919	0.113553	0.000132092	3.1728e-05
TCONS_00053730	2.05168	2.41644	2.13882	2.24812	0.788588	1.10635	1.76741	1.85306
TCONS_00053727	0.0254051	1.07066	0.0822144	0	0.0263615	0	0	0.0448635
TCONS_00053817	1.93917	4.86981e-05	0.826871	4.75696	1.69535	2.36009	2.87207	1.65893
TCONS_00053818	1.44989	0.65285	1.3846	0.805931	1.68565	1.0072	1.47401	1.7825
TCONS_00053819	0.325853	2.47178	1.9601	0.797456	0.089424	0.740697	0.376882	1.03462
TCONS_00053820	0.109153	0.242631	0.100785	0.0232066	0.0213882	0	0.0628842	0.0645395
TCONS_00053821	0.0539185	0.0995199	0.0732283	0	0	0.0260754	0.0576634	0.032494
TCONS_00053822	0.540735	0.461509	1.27477	0	0.256655	0.293121	1.26851	0.667389
TCONS_00053823	0.0924512	0.153378	0.0488661	0	0.107881	0.0319577	0.157994	0.0398644
TCONS_00053823	0.0924512	0.153378	0.0488661	0	0.107881	0.0319577	0.157994	0.0398644
TCONS_00053824	2.192	2.52499	2.00073	4.48362	7.66279	11.7271	10.2012	12.6145
TCONS_00053828	0.479231	0	0	0.215452	1.65636	1.72258	0.432641	1.0551
TCONS_00053827	0.00355554	0.0901176	0	0.460075	0.278934	2.93821	2.30661	3.63667
TCONS_00053829	0	0.222069	0	2.15363	0	0	0	0
TCONS_00053826	1.33153	0.433687	1.69197	2.40328	3.52342	5.90962	5.85705	6.58269
TCONS_00053825	0.0532159	1.12382	0.285938	0.374034	0.330994	0.209188	0.437877	0.520927
TCONS_00053830	0.280888	0.332631	0.380512	0	0.181457	0	0.091063	0.102059
TCONS_00053831	0.170962	0.0527086	0.367225	0	0.0897921	0.0296003	0	0
TCONS_00053832	0	0.0450569	0.246692	0	0	0.0775777	0.0970827	0.0966702
TCONS_00053833	0.231039	0.0419009	0.153348	0.0556468	0.0267453	0	0.0236176	0.0239108
TCONS_00053834	0.164289	0	0.166141	0	0	0	0	0
TCONS_00053838	0	0	0	0.172412	0	0	0	0
TCONS_00053838	0	0	0	0.172412	0	0	0	0
TCONS_00053844	0	0	0	0	0	0	0	0
TCONS_00053839	0.000637977	0.00189776	0.000808458	0.915189	0.00018095	0.000898862	0.250367	0.391157
TCONS_00053839	0.000637977	0.00189776	0.000808458	0.915189	0.00018095	0.000898862	0.250367	0.391157
TCONS_00053839	0.000637977	0.00189776	0.000808458	0.915189	0.00018095	0.000898862	0.250367	0.391157
TCONS_00053843	0.160526	0.0520952	0.000154312	0	0.250549	0.493037	0.000629811	0.426375
TCONS_00053841	0.362777	0.0643716	0	0	0.108777	0.0043541	0	0
TCONS_00053841	0.362777	0.0643716	0	0	0.108777	0.0043541	0	0
TCONS_00053836	2.0949	0.163927	0.905247	0.765718	0.779115	0.00539279	0.640157	1.16615
TCONS_00053842	0.545116	0.663994	1.15211	0.297793	0.216455	0.825578	0.285675	0.800742
TCONS_00053842	0.545116	0.663994	1.15211	0.297793	0.216455	0.825578	0.285675	0.800742
TCONS_00053842	0.545116	0.663994	1.15211	0.297793	0.216455	0.825578	0.285675	0.800742
TCONS_00053845	1.40427	1.15218	1.41639	0.909951	0.807697	1.24881	1.00933	0.712085
TCONS_00053837	0.965716	2.35477	1.40717	1.13339	1.40404	1.39611	1.17956	0.498044
TCONS_00053840	1.48427	3.01813	3.06613	1.67934	1.87542	2.9238	2.95137	1.70164
TCONS_00053840	1.48427	3.01813	3.06613	1.67934	1.87542	2.9238	2.95137	1.70164
TCONS_00053846	0	0	0	0.23277	0	0	0	0
TCONS_00053846	0	0	0	0.23277	0	0	0	0
TCONS_00053848	0	0	0	0	0.0201699	0	0	0.00329632
TCONS_00053848	0	0	0	0	0.0201699	0	0	0.00329632
TCONS_00053849	0	0	0	0	0	0	0	0
TCONS_00053849	0	0	0	0	0	0	0	0
TCONS_00053850	0	0	0	0	0	0	0.0315578	0.454345
TCONS_00053850	0	0	0	0	0	0	0.0315578	0.454345
TCONS_00053852	0	0	0	0.0864854	0	0	0	0
TCONS_00053852	0	0	0	0.0864854	0	0	0	0
TCONS_00053853	0	0	0	0	0	0	0	0
TCONS_00053847	0	0.248662	0	0	0.0572805	0.179367	0.337973	0.0287227
TCONS_00053847	0	0.248662	0	0	0.0572805	0.179367	0.337973	0.0287227
TCONS_00053851	0.552212	0.303095	0.267555	0.397257	0.385479	0.574049	0.865704	0.355017
TCONS_00053851	0.552212	0.303095	0.267555	0.397257	0.385479	0.574049	0.865704	0.355017
TCONS_00053854	1.98785	0.550686	1.25072	0.654428	0.632329	0.257051	0	0.405149
TCONS_00053856	0.0291742	0.584518	1.64818	0.0120914	1.18231	5.43386e-05	0.799988	0.112754
TCONS_00053855	3.22928	2.75435	2.29117	1.98685	1.13492	0.552176	0.989898	1.13637
TCONS_00053855	3.22928	2.75435	2.29117	1.98685	1.13492	0.552176	0.989898	1.13637
TCONS_00053857	20.7644	14.6944	13.6253	9.778	9.28625	10.3768	5.48126	3.11503
TCONS_00053859	0.106317	0.0196737	0.0984026	0.0680694	0.163534	0.0666031	0.054834	0.110435
TCONS_00053858	0.000183773	0.286726	0.120061	0.000359917	0.0235572	0.000326946	0.0478166	0.0802318
TCONS_00053860	0.00399907	0.306222	0.39552	0.873616	0.933452	2.43318	2.73785	3.09234
TCONS_00053862	0.550355	0.682797	1.11692	0	0.466094	0.648322	0.175413	0.333133
TCONS_00053861	5.71867	5.24153	6.69945	6.25406	3.92122	3.47372	4.05542	3.14696
TCONS_00053863	15.2568	16.2214	22.337	21.8896	10.0554	18.0615	17.2931	16.8968
TCONS_00053864	0	0	0	0	0	0	0	0
TCONS_00053865	0.112419	0.283997	0	0	0	0	0	0.393518
TCONS_00053866	0.171223	0.268611	0	0	0.219282	0.508214	0	0.284342
TCONS_00053869	1.05456e-05	1.22021	0	0	0.0724778	0	0	0
TCONS_00053868	0.0694984	16.4411	0.196061	0.000252671	5.67089e-07	0	0.00028765	0
TCONS_00053867	0.141098	78.2222	2.8582	0.276494	0.122259	0	0.124857	0
TCONS_00053871	0.733007	0.388018	0.542672	2.75433	2.69976	4.08131	5.10974	6.26031
TCONS_00053872	4.41889	3.42282	3.59056	10.2011	10.3228	15.624	20.1487	26.3288
TCONS_00053870	6.50806	5.43035	7.99141	4.11464	1.36624	0.18509	0	0
TCONS_00053874	1.67032	1.01059	0.304827	5.42145	7.83543	14.0328	15.4622	22.4139
TCONS_00053873	12.755	8.20025	4.39761	60.4918	64.8569	115.599	156.582	238.717
TCONS_00053876	0	0	1.01232e-06	0	5.26209e-05	0	0	0
TCONS_00053875	5.11651e-05	3.35981e-05	3.29831e-05	4.81822e-05	0.140238	0.00159274	3.33441e-05	5.03224e-05
TCONS_00053878	0.54789	0.0342351	0.0299372	0.187857	0.908135	1.60103	0.191951	0.30865
TCONS_00053879	0	0	0.602535	0	0	0	0	0
TCONS_00053880	0	0	0	0	0	0.0442083	0.0509278	0
TCONS_00053877	0.0791533	0	0	0	0	0.717101	0	0
TCONS_00053881	0.0128891	0.325596	0.0296982	0	0.0326741	0.0189449	0	0
TCONS_00053884	0.108847	0	0	0	0	0	0	0
TCONS_00053882	0.45362	0.0107233	0.00020206	0.000417468	0.00022088	0.000212872	0.000192497	0.000212665
TCONS_00053885	0.954567	0.331649	0.646316	0.168201	0.180412	0.0833763	0.0604255	0.0263775
TCONS_00053883	0.79965	0.364474	1.02699	0.108471	0.340713	0.0141407	0.0412316	0.0340671
TCONS_00053886	0	0	0	0	0	0	0	0
TCONS_00053887	0	0	0	0	0	0	0	0
TCONS_00053888	0	0	0	0.000831314	0	0	0	0
TCONS_00053889	3.86075	3.82392	2.76549	1.85759	2.58776	3.24602	2.63232	2.29521
TCONS_00053890	6.64963	5.38755	4.67663	3.85652	2.8377	3.36471	2.22502	1.67144
TCONS_00053895	0.0918031	0.0961659	0.0976479	0	0	0.102354	0.0766662	0.442124
TCONS_00053893	0.059484	0.143282	0.000978238	0	0	0.095891	5.43797e-05	0.0264685
TCONS_00053893	0.059484	0.143282	0.000978238	0	0	0.095891	5.43797e-05	0.0264685
TCONS_00053894	1.66014	0.73739	1.46955	1.53089	2.71988	3.62391	4.10719	3.06205
TCONS_00053894	1.66014	0.73739	1.46955	1.53089	2.71988	3.62391	4.10719	3.06205
TCONS_00053807	1.59237	0.865267	1.059	0.867087	1.90258	1.06303	0.514612	1.90076
TCONS_00053892	1.04512	1.08646	1.13929	3.01894	1.22854	1.78514	2.40046	3.02205
TCONS_00053896	2.43594	1.55715	2.66255	4.8043	3.26037	5.0652	4.58442	6.61339
TCONS_00053897	1.82958	1.3592	1.55007	1.23102	1.5756	1.27465	1.14468	1.00076
TCONS_00053898	24.4771	18.6124	17.7633	18.7003	14.0483	15.6669	14.6231	11.717
TCONS_00053902	0	0	0.000317193	0.00563076	0	0.137815	0.10533	0.250754
TCONS_00053901	0.204877	0.241244	0.129453	0.234125	0.150483	0.0808253	0.253635	0.113306
TCONS_00053900	0.252756	0.479346	0.642278	0.449468	0.284598	0.328607	0.218387	0.154731
TCONS_00053904	0.0718138	0.238155	0.129563	0.0607461	0.0247205	0	0.0435508	0
TCONS_00053903	0.726095	2.5892	0.483725	0.498612	1.45319	0.824859	0.97161	0.731717
TCONS_00053651	0.303508	2.29677	0.475017	0.506362	0.512873	0.591307	0.795478	0.225722
TCONS_00053650	2.51166	2.95206	1.91887	1.47255	1.61868	2.25492	2.01827	2.1893
TCONS_00053648	0.00260977	4.3458	0.0181327	0.00197257	0.0129093	0.00341757	0.00407734	0.00324193
TCONS_00053647	32.3153	23.1718	43.1992	44.1613	46.8038	42.1918	43.0568	44.4452
TCONS_00053649	19.9465	25.1781	25.6032	30.3232	30.9629	31.4156	30.8042	37.1744
TCONS_00053646	0	0	0	0.589512	0	0	0	0
TCONS_00053638	0.0172284	0.0433639	0.0650698	0.00836652	0.521393	0.0137993	0.0151041	0.00857903
TCONS_00053644	0.0523793	0.0480215	0.0625007	0.17885	0.0684037	0.0517963	0.114359	0.053232
TCONS_00053643	1.189	0.367502	0	0	0.675995	0.784932	1.33028	0
TCONS_00053641	2.01513	0.644817	2.52603	3.31692	1.40909	1.05923	2.34316	2.44787
TCONS_00053639	1.52694	1.39919	1.17277	0.980427	0.428628	0.929648	0.718264	0.189183
TCONS_00053640	1.0589	1.5482	0.662241	0.328249	0.314865	0.865597	0.519794	0.245743
TCONS_00053642	15.1565	11.9648	10.0689	6.88783	8.21596	8.84772	7.4747	6.54885
TCONS_00053645	24.0468	22.8463	27.3361	26.8536	16.9649	17.272	17.5357	15.9635
TCONS_00053635	6.82237	5.16129	5.10311	3.67815	5.85759	4.63589	3.64731	2.94587
TCONS_00053635	6.82237	5.16129	5.10311	3.67815	5.85759	4.63589	3.64731	2.94587
TCONS_00053637	18.1565	15.9846	13.8869	13.1775	10.7324	9.39259	8.05851	7.57654
TCONS_00053636	0.985722	1.50844	0.943779	1.44796	0.128267	1.28971	0.997378	1.78311
TCONS_00053632	0.360923	0.427566	0.465015	0.311182	0.333814	0.279791	0.4313	0.467717
TCONS_00053631	0	8.09173e-05	1.46004	1.06437	0	1.08169	0.621383	0.107133
TCONS_00053630	0.237035	1.82669	0.328489	0.135859	0.40255	0.368303	0.507445	0.614988
TCONS_00053625	0	0	0	0	0.822979	0	0	1.04242
TCONS_00053628	0	0	0	0	0	0.273585	0.310773	0.242345
TCONS_00053623	0	0.137378	0	0	0	0.0248655	0	0.181209
TCONS_00053622	0	1.04161	1.90403	2.35837	0.729084	0.292168	0.789358	0.0737419
TCONS_00053624	0.834279	1.35101	1.62186	2.85235	0.433156	0	1.50845	0
TCONS_00053621	1.87643	1.45163	2.26972	2.42238	0.398793	0	0.326693	0
TCONS_00053626	4.40672	2.06317	6.22393	7.98068	0.602271	0.102287	0.322645	0
TCONS_00053629	4.86805	2.28552	3.49907	1.63593	1.13883	0.510385	2.14725	0.62971
TCONS_00053627	4.15453	4.1453	4.85094	6.52026	0.384989	0.385463	0.437129	0
TCONS_00053620	0	0	0	0.350741	0.0927432	0.212885	0	0.117135
TCONS_00053618	0.000217688	0.0368229	0	0	0	0	1.50675	0.224713
TCONS_00053619	1.45081	1.03895	1.94129	0.767797	2.79084	1.05994	3.25267	0.932375
TCONS_00053617	4.06878	7.78265	3.27257	5.20361	4.87653	7.50792	4.33929	8.42896
TCONS_00053616	0.0175999	0.062069	0.0418397	0.0347379	0	0	0	0
TCONS_00053615	1.38346e-05	0.157494	2.78412e-05	1.50147e-05	0	0	0	0
TCONS_00053614	0	0	0	0	0	0	0	0
TCONS_00053599	0	0	0	0	0	0	0	0
TCONS_00053601	0	0	0.116908	0	0	0	0	0
TCONS_00053601	0	0	0.116908	0	0	0	0	0
TCONS_00053605	0	0	0	0	0	0.150981	0.100922	0
TCONS_00053610	0	0	0	0.27011	0.448597	0.428158	0.941873	0
TCONS_00053610	0	0	0	0.27011	0.448597	0.428158	0.941873	0
TCONS_00053612	0	0	0	0	8.13009e-05	0.410944	0	0.320575
TCONS_00053612	0	0	0	0	8.13009e-05	0.410944	0	0.320575
TCONS_00053608	0.00367479	0.00581941	0.000710234	0	0.0492162	0.000503871	0.114978	0
TCONS_00053609	0.310436	0.0073189	0.187406	0	1.31692	0.909106	0.798014	1.14977
TCONS_00053609	0.310436	0.0073189	0.187406	0	1.31692	0.909106	0.798014	1.14977
TCONS_00053602	1.8673	0.742009	0.79135	0	4.18928	5.75795	2.06438	3.37664
TCONS_00053611	1.73635	0.825649	1.06516	1.74488	3.12502	7.37997	5.50344	3.40499
TCONS_00053603	0.128951	1.4067	0.278205	1.17117	0.297145	1.95025	1.29239	2.06839
TCONS_00053603	0.128951	1.4067	0.278205	1.17117	0.297145	1.95025	1.29239	2.06839
TCONS_00053613	0.179374	1.52498	0.10386	0.592289	0.258942	1.25631	0.906846	1.44894
TCONS_00053604	0.864467	2.09494	0.256696	3.0451	6.31483	3.51796	8.08606	5.23202
TCONS_00053607	0.523564	2.15529	0.732635	0.804519	0.635559	1.58584	1.45413	2.34315
TCONS_00053607	0.523564	2.15529	0.732635	0.804519	0.635559	1.58584	1.45413	2.34315
TCONS_00053600	0.713123	3.07279	1.72689	2.03969	0.380021	1.81298	9.02027	12.1604
TCONS_00053606	0.206346	5.14132	0.700175	3.78865	7.14456	15.7328	8.44863	7.34414
TCONS_00053598	0	0	0	0	0	0.545706	0	0
TCONS_00053593	2.98181e-06	3.10478e-06	1.60967e-06	2.19143e-05	9.48337e-06	0.000267297	0.123786	5.47092e-06
TCONS_00053592	0.0055342	0.00252384	0.00767104	0.00580487	5.61196e-05	0.119384	0.00345	1.08799e-05
TCONS_00053591	0.194193	0.214591	0.129051	0.251995	0.630438	1.2394	0.905458	1.1273
TCONS_00053588	0.211289	0.143678	0.190791	0	0.434756	0.608766	0.863059	0.744993
TCONS_00053590	5.24185	2.92236	4.86679	6.86815	7.36218	11.3395	9.21516	12.0181
TCONS_00053589	8.83487	5.41386	7.82533	9.76147	10.9316	11.366	10.9644	11.7167
TCONS_00053587	0	3.53296	1.26684	0	1.60683	2.0908	4.82556	1.61895
TCONS_00053585	9.54639	7.76605	12.238	14.7367	8.39905	6.94491	7.17552	5.09877
TCONS_00053586	20.9248	21.2608	26.981	32.2795	17.7726	12.999	15.015	14.041
TCONS_00053580	1.22322	1.17614	1.77459	1.56681	1.77946	1.52368	1.04876	1.5309
TCONS_00053581	1.67999	1.4956	1.7593	2.25128	1.83836	2.50367	2.29955	3.10263
TCONS_00053579	3.48721	3.67485	4.1131	4.46834	3.76559	2.94948	3.77958	3.11221
TCONS_00053575	0	0	0	0	3.10507	3.62949	3.18893	7.83593
TCONS_00053573	0.0551139	0.176673	0	0.221458	1.2539	2.6618	1.79711	2.85649
TCONS_00053578	35.9519	1.98364	53.1048	50.4097	4.75133	0	8.54773	0
TCONS_00053576	0.393939	5.01699	1.67135	2.05342	0.0784495	0	0	0
TCONS_00053577	7.15075	18.7556	6.05542	6.25038	5.2818	1.67362	4.46513	1.83417
TCONS_00053574	3.65527	21.2953	3.47572	2.66941	2.3096	0.180247	2.4357	0.746073
TCONS_00053656	0	0	0	0	0	0	0	0
TCONS_00053656	0	0	0	0	0	0	0	0
TCONS_00053657	18.1492	12.3295	32.8318	38.1722	6.81507	2.70955	9.20662	3.58287
TCONS_00053655	69.745	45.5538	116.736	211.311	16.3104	2.41545	29.7744	1.72779
TCONS_00053655	69.745	45.5538	116.736	211.311	16.3104	2.41545	29.7744	1.72779
TCONS_00053658	0.623718	0.439365	1.39113	2.66004	0.202401	0.137208	0.367666	0.343182
TCONS_00053582	0	0	0.0208344	0	0	0	0.0602171	0
TCONS_00053583	0.0562679	0	0.0375528	0.066301	0.0858479	0.0791243	0.0862777	0.117303
TCONS_00053584	0.00524555	0	0	0.0515357	0	0	0.00998612	0
TCONS_00053662	0.00102535	0.000495364	0	0.00100484	0.000556639	0.000538299	0	0.00151353
TCONS_00053660	0.156258	0.0385037	0	0.254046	0.0813605	0.0812426	0	0.256044
TCONS_00053659	2.03716	1.58885	1.6249	2.40368	3.65726	5.20597	6.49551	7.72855
TCONS_00053661	2.16808	1.85896	2.41793	3.66523	4.12567	4.33042	3.98253	3.22075
TCONS_00053663	4.59219	3.28179	4.58927	6.25803	7.7492	9.28795	9.51493	9.20692
TCONS_00053664	8.42491	9.332	11.7802	19.9366	11.8519	21.6981	27.2079	26.9357
TCONS_00053668	0	3.56289	1.94777	0	0.000388313	0.000685334	0	0.000428714
TCONS_00053666	0.000796547	4.70112	0	1.36822	0.00214249	0.000298799	0.000664698	0.00017907
TCONS_00053665	9.6913	7.79666	96.7095	258.119	4.33678	2.66427	32.8033	10.1269
TCONS_00053669	29.5944	35.7842	290.402	1064.24	13.4372	17.0938	151.181	32.9175
TCONS_00053667	33.9178	41.3928	296.632	881.793	14.764	15.2421	157.441	28.1898
TCONS_00053670	1.68241	8.75662	7.85739	4.81996	0.691918	0.711009	1.10472	0.661076
TCONS_00053671	0	0	0	0	0	0	0	0
TCONS_00053672	0	0	0	0	0	0	0	0
TCONS_00053674	0	0	0	0	0	0	0	0
TCONS_00053673	4.69687	3.25785	3.01132	3.37148	5.85111	4.942	4.4998	4.4968
TCONS_00053680	0	0	0	0	0	0	0	0
TCONS_00053678	0.000329561	0.000359989	0.288056	0.00108449	0.170675	0.690863	0.000989062	0.000141941
TCONS_00053677	0.000696553	0.0131667	0.0018328	0.000477026	0.195954	0.0158603	0.395606	0.000160271
TCONS_00053679	1.74215	2.90582	2.11281	1.7152	1.45833	1.50182	2.0232	3.02263
TCONS_00053682	0.489964	0.00243524	2.81292	0.534078	0.948495	0.000144036	0.329362	0.389808
TCONS_00053685	0.0746885	0.0690777	0.0797871	0.212295	0.0288959	0.0592188	0.0543289	0.119519
TCONS_00053684	0.734141	0.870156	0.548809	4.62022	1.51797	0.060657	0.00762066	0.340895
TCONS_00053681	10.3837	8.27228	11.0418	8.25252	3.30758	0.824178	4.16901	0.643604
TCONS_00053683	15.5075	13.4735	16.7547	16.6674	6.59104	9.10022	10.6035	11.6848
TCONS_00053689	0	0	0	0	0.0154638	0	0	0
TCONS_00053689	0	0	0	0	0.0154638	0	0	0
TCONS_00053687	0.104852	6.44228e-05	0.00086163	0	0.0532173	0.184247	0.158383	0.13865
TCONS_00053686	0.552815	0.37372	0.263181	0.506479	0.137885	1.00772e-05	0.165396	0.380125
TCONS_00053688	0.571798	2.74091	1.32403	0.00202749	0.20254	0.234922	0.113685	0.00189967
TCONS_00053690	0	0	0	0.219763	0	0	0	0
TCONS_00053634	9.02143e-05	0.244977	3.71152e-05	0.000240608	0.239241	0.281674	0.314778	0.254965
TCONS_00053695	0	0.418456	0	0	0	0	0	0
TCONS_00053633	0.220939	0.904718	0.23041	0.530706	0.564304	0.398909	0.431724	0.774864
TCONS_00053694	1.30486	1.39284	1.48869	0.976443	0.947025	0.613022	0.417046	0.161238
TCONS_00053693	2.95341	2.47033	1.78459	0.153067	0.116141	0	0.183458	0
TCONS_00053696	0.0186146	0.44231	0.49002	0.269252	0.3285	0.0401008	0.00456393	0.00060819
TCONS_00053698	2.91167	1.98044	2.51681	3.99966	3.27453	3.82074	3.06299	4.9808
TCONS_00053697	4.86674	3.4944	4.36683	4.71519	6.6364	6.38343	5.48655	6.25241
TCONS_00053701	0	2.59081	0.546825	6.43722	0	17.3274	17.4763	9.30251
TCONS_00053699	23.2127	16.5245	13.5027	15.6055	65.5516	88.4255	54.6975	51.5955
TCONS_00053700	17.148	18.328	5.37609	19.4594	64.3526	132.363	71.0578	53.6715
TCONS_00053703	0.0433785	0.303111	0.000565839	0.000148368	0	0	0.301745	0.289769
TCONS_00053702	3.35856	2.45486	4.34791	2.48543	1.84647	1.42174	1.59409	1.47204
TCONS_00053706	0	0.000150954	0.000650552	6.99122e-05	0	0.378498	0	0
TCONS_00053707	0.485971	0.579224	1.51456	1.12452	0	0.0427517	0.597923	0
TCONS_00053708	0.643507	1.03267	0.855451	0.781315	0	2.96581	2.56498	1.45885
TCONS_00053705	2.67107	1.9007	1.92842	2.26909	4.01297	6.85071	5.74125	7.56005
TCONS_00053709	0.0223009	26.7916	0.764884	0.109595	0.0119621	0	0.019729	0.0196338
TCONS_00053710	0.640941	0.375081	0.820574	0.532626	0.151281	1.31695	0.859901	0.409897
TCONS_00053711	0.180296	0.531986	0.000294453	0.741258	0.324406	0.168823	0.245648	0.000880045
TCONS_00053711	0.180296	0.531986	0.000294453	0.741258	0.324406	0.168823	0.245648	0.000880045
TCONS_00053713	1.68648	2.79852	1.66306	2.96449	0.899159	4.52503	4.01933	3.97657
TCONS_00053712	4.91367	3.6569	4.41645	4.28947	5.01824	5.79172	6.06942	8.0241
TCONS_00053717	0.200821	0	0.231633	0.361002	0.397741	0.000511404	5.03687e-05	0.472626
TCONS_00053718	0.2593	0	0.204397	0	0	0.35286	0.264472	0.00475898
TCONS_00053715	0.00128679	0.245851	0.00213608	0.268003	0.00118837	0.00750442	0.0010276	0.00128711
TCONS_00053719	0	0.619755	0	0	0	0	0.132187	0.20504
TCONS_00053716	2.58953	1.3831	2.07725	1.96845	1.97792	1.3817	2.17316	2.88115
TCONS_00053714	2.69045	1.65217	2.23515	1.16638	1.76367	0.882984	0.840857	1.39481
TCONS_00053571	0	0	0	0	0	0	0	0
TCONS_00053568	0.839443	0.486322	0.450525	0.879601	0.162209	0	0.183837	0.136262
TCONS_00053567	0.304292	0.113541	0.0569407	0.190757	0	0	0	0
TCONS_00053566	0	0	0	0	0	0	0	0
TCONS_00053563	0.0917713	0.56613	0.107006	0	0	0	0	0.17253
TCONS_00053553	0.756625	0.964394	4.10939	2.5861	1.14992	2.53874	1.46321	0
TCONS_00053557	0	5.11947	11.8554	26.401	13.3085	15.6275	5.66095	0
TCONS_00053554	48.2538	32.3835	27.8647	14.9338	38.2954	26.4247	16.2415	12.7868
TCONS_00053556	60.1757	44.9091	33.663	26.6093	40.2818	26.3546	22.3805	22.7898
TCONS_00053558	183.496	102.542	142.014	107.736	247.455	189.906	93.5657	75.8451
TCONS_00053555	223.578	174.919	436.996	584.46	320.538	355.52	391.083	353.507
TCONS_00053559	1696.41	1218.15	2441.94	3083.79	2002.88	2143.47	2243.22	1880.62
TCONS_00053561	0	0	0	0	0	0	0	0
TCONS_00053533	30.405	30.9048	18.6324	30.9028	73.6388	81.3831	80.2844	92.9894
TCONS_00053534	0	72.1995	0	0	0	0	0	0
TCONS_00053537	0	0	0	0	0	0	0	0
TCONS_00053538	0	0	0	0	0	0	0	0
TCONS_00053540	0	0	0	0	0	0	0	0
TCONS_00053541	0	0	0	0	0	0	0	0
TCONS_00053542	0	0	0	0	0	0	0	0
TCONS_00053543	0	0	3.83854e-05	0	0	0	0	0
TCONS_00053544	0	0	0	0	0	0	0	0
TCONS_00053546	0	0	0.19428	0	0	0.00185456	0.00294303	0
TCONS_00053536	0	0.112971	0	0	0	0	0	0
TCONS_00053548	0.301798	0.376947	0.406242	0	3.17029	3.44515	2.655	0
TCONS_00053549	1.14879	0.41554	2.38289	0.0228394	0.0116066	1.25175	10.1248	0.0120915
TCONS_00053539	2.87131	0.684837	0.965092	3.30854	6.03476	10.0704	17.5013	17.162
TCONS_00053547	0	2.04505	1.10837	4.20228	0.463147	5.49552	0.815101	6.10977
TCONS_00053545	4.95342	2.73855	1.71197	5.53332	16.4934	17.2652	20.8721	23.5048
TCONS_00053550	8.18158	4.16689	4.56084	10.7055	28.8359	23.0068	13.5961	31.5039
TCONS_00053535	3.86385	5.05681	3.54965	8.30151	8.89827	23.0732	16.8574	22.8479
TCONS_00053531	0	0.282291	0.0862621	0	0	0	0	0
TCONS_00053519	0.0209261	0	0	0	0	0	3.14948e-05	0
TCONS_00053519	0.0209261	0	0	0	0	0	3.14948e-05	0
TCONS_00053520	0	0	0	0.00348355	0	0.00102832	0.00141527	0
TCONS_00053521	0	0	0	0	0	8.77493e-08	0.0298761	0
TCONS_00053521	0	0	0	0	0	8.77493e-08	0.0298761	0
TCONS_00053522	0	0	0	1.2937e-05	0	0.000155366	9.4662e-05	0
TCONS_00053523	0	0	0	0	0	0	1.23285e-05	0
TCONS_00053523	0	0	0	0	0	0	1.23285e-05	0
TCONS_00053526	0	0	0.00451222	0	0	1.5887e-07	1.56983e-06	0
TCONS_00053528	0	0	0	0	0	7.7719e-08	0	0
TCONS_00053530	0	0	0	0	0	3.544e-07	0	0
TCONS_00053529	1.65758e-05	3.76035e-05	0.00880731	0	0.136655	1.66129e-07	1.63373e-06	0
TCONS_00053527	0.00965112	0.00134909	0.160493	0.0471916	0.0456044	5.45131e-08	0	0
TCONS_00053517	0.164872	0.0172992	4.87309e-05	0.172641	0.00109213	0.00376886	0.00907944	0
TCONS_00053524	0.267485	0.0433577	0.750101	0	0.185167	0	0	0
TCONS_00053516	0.164671	0.0555283	0.0786623	0	0	0.00596921	0	0
TCONS_00053518	0.479525	0.291534	0.131925	0	5.74254e-05	4.85238e-06	3.39311e-05	0
TCONS_00053525	0.753761	0.346562	0.451261	0.000109932	0.0452229	0	0	0
TCONS_00053511	0.000191784	0.0611365	8.6603e-06	2.43657e-06	0.0156941	0.098665	0.0951627	1.08688e-06
TCONS_00053510	0.23309	0.0796988	0.477938	0	0.000523846	0.00104222	0.0881499	0.0654177
TCONS_00053509	0.100152	0.123631	0.214459	0.493249	0.163164	0.0590077	0.0509813	0.058086
TCONS_00053504	0.0215777	5.33515	3.6864	5.84743	7.19857	0.0249389	0.0213983	0.0220281
TCONS_00053506	41.7157	29.0076	66.5667	145.361	35.4873	49.9805	65.9521	58.2671
TCONS_00053505	100.745	64.2934	170.581	278.484	112.919	95.6203	137.293	127.071
TCONS_00053497	5.86067	6.46818	8.37379	13.504	8.52378	10.5463	13.9348	13.4988
TCONS_00053496	13.8104	12.5917	21.493	23.7322	16.2024	14.9289	17.8219	20.9936
TCONS_00053494	0	0	0	0	0	0	0	0
TCONS_00053493	0.0028321	0.103155	0.000200961	0.00046321	0.000603272	0.000316271	0.000532805	0.47201
TCONS_00053495	4.62933	1.80481	2.79822	5.08686	12.1157	7.5744	8.39559	9.46945
TCONS_00053492	0.134588	0	0.349383	0.540526	0.124814	0	0	0.609651
TCONS_00053491	2.08755	0.69004	1.1816	1.65082	5.82204	1.92996	1.84022	1.3268
TCONS_00053490	0.278509	0.703028	0.654193	3.8903	1.47718	12.2713	11.9318	13.7672
TCONS_00053498	0.00409061	0.000241117	0.144052	9.43887e-05	0.000271752	0.00878404	0.000516548	0.22218
TCONS_00053501	0	0.525021	0	0	0	0.493008	0	0.308703
TCONS_00053500	0.428145	1.2712	0.408925	9.95253e-05	0.204903	0.0360278	0.00175373	0.785515
TCONS_00053499	4.3468	11.1555	6.06739	5.30691	6.04141	5.68306	6.74598	5.80305
TCONS_00053487	0	1.08167	0.0561774	0	0.058204	0	0.171811	0.262329
TCONS_00053488	1.24347	1.3564	1.68743	2.91023	2.10337	3.62736	4.15802	3.4369
TCONS_00053489	3.39602	6.89421	6.66933	4.39357	6.9936	10.5745	9.98576	11.4008
TCONS_00053483	1.09893	0.450824	1.29498	0.57898	0.969065	0.969947	0.643297	0.475455
TCONS_00053473	0.00443463	0	0.0460509	0	0	0.0632448	0	0.0126391
TCONS_00053472	0.429655	0.0935281	0.230508	0.275825	0.000267799	0.111445	0.15592	0.238874
TCONS_00053475	0.0314506	0.201193	0.302052	0.00301897	0.341483	0.214857	0.0232952	0.551622
TCONS_00053471	0.248895	0.886662	0.140529	0.621137	0.327087	0.0695286	0.434913	0.989817
TCONS_00053474	3.10456	2.75215	2.09749	2.58918	1.53592	0.8861	1.55306	0.368594
TCONS_00053462	4.59291	3.93098	4.65278	7.23525	6.78895	5.67545	5.98043	5.25278
TCONS_00053461	5.44015	4.01883	4.57555	3.45218	5.88537	4.51415	4.07053	4.23225
TCONS_00053465	3.63674	5.59178	1.41665	2.11852	0.475552	3.89336	4.38269	1.65129
TCONS_00053466	0	0	0	0	0.326238	0.475125	0.587335	0
TCONS_00053467	0	0	0	0.256156	0	0.167968	0	0.00595051
TCONS_00053464	0.696869	0.618153	0.684489	0.498948	0.269607	0.0763004	0.431475	0.0684532
TCONS_00053464	0.696869	0.618153	0.684489	0.498948	0.269607	0.0763004	0.431475	0.0684532
TCONS_00053463	3.69747	4.45474	3.68994	4.24392	3.76574	4.19102	3.53595	3.38114
TCONS_00053463	3.69747	4.45474	3.68994	4.24392	3.76574	4.19102	3.53595	3.38114
TCONS_00053455	0	0	0	0	0	0	0	0
TCONS_00053437	108.14	104.836	93.4604	104.852	123.569	79.815	108.765	93.8406
TCONS_00053438	0.145539	0.0948793	0.0824347	0.0402918	0.121921	0.0808816	0.16431	0.120335
TCONS_00053441	0.175729	0.535973	0.374246	0	0.718053	0.635494	0	0.406481
TCONS_00053439	0.866057	0.7438	0.559005	0.112731	0.457889	0.457821	0.355509	0.424148
TCONS_00053440	10.2251	8.2055	8.77376	9.9372	7.74995	7.60634	9.19607	8.44719
TCONS_00053446	0.0215159	0.00325822	0.0338122	0	0.0383759	0.354109	0.0047307	0
TCONS_00053443	0.00705011	0.0265274	4.42171e-06	0.00226245	0.519718	0.0294063	6.42337e-05	0.198789
TCONS_00053445	0.275059	0.0980455	9.24093e-05	0	0.283574	0.812909	0.443166	0.663897
TCONS_00053444	0.123914	0.167502	0.0911854	0.371658	1.20601	1.72739	1.10045	0.756135
TCONS_00053442	0.618106	0.16849	0.102771	0.165553	2.35407	2.32259	1.0548	2.78562
TCONS_00053449	0	0.340024	0.245323	0.226317	0.000258561	0.0233211	0.381382	0.0622541
TCONS_00053448	0.123678	0.432657	0.214514	0	1.72549	2.20818	2.07613	1.30498
TCONS_00053447	0.0815886	0.750451	0.0363068	0.443677	0.000697241	0	0	0
TCONS_00053450	0	0.0311756	0.0515667	0.0144446	0.105898	0.202295	0.0666901	0.167463
TCONS_00053451	0.189258	0.0799881	0.0754656	0.184915	0	0.232813	0.163843	0
TCONS_00053436	0	0	0	0	0	0	0	0
TCONS_00053435	0	0	0	0	0	0.587993	0.258238	0.287744
TCONS_00053434	8.62058	16.6192	9.35255	20.1846	18.9524	60.2067	52.5831	57.0873
TCONS_00053422	0	0	0	0	0	0	0	0
TCONS_00053420	0.368221	0.0599192	0.517318	0.395534	2.15905	3.23695	1.31486	2.83033
TCONS_00053421	3.57182	5.48874	1.67166	3.38245	9.71484	11.2911	9.97071	10.8684
TCONS_00053423	0.114774	0.0327305	0.321598	0.00349413	0.0339343	0.00269124	0.129817	0.15913
TCONS_00053424	1.64532	0.482235	0.791297	0.406997	0.290971	0.5018	0.660707	1.26367
TCONS_00053426	0.320204	0.61821	0.585126	0.226727	0.349468	0.363188	0.673093	0.195038
TCONS_00053425	0.6203	1.83917	0.522384	1.22487	1.37267	1.97744	1.28821	0.937687
TCONS_00053429	0	0	0	0	0	0.131863	0.12848	0
TCONS_00053428	4.35308e-05	0.0552903	3.01672e-05	4.77226e-05	4.50269e-05	0.106744	0.00228741	0.272816
TCONS_00053428	4.35308e-05	0.0552903	3.01672e-05	4.77226e-05	4.50269e-05	0.106744	0.00228741	0.272816
TCONS_00053427	1.95783	3.70226	2.64553	1.03095	1.37262	0.949924	1.05819	0.822665
TCONS_00053430	10.5287	9.35786	10.5247	4.07602	8.14323	10.1688	9.2921	7.90968
TCONS_00053418	0	0	0	0	0	0	0	0
TCONS_00053418	0	0	0	0	0	0	0	0
TCONS_00053414	0.00266028	0.00271134	0.000907822	0.000747182	0.588979	0.478061	0.508989	0.00303845
TCONS_00053414	0.00266028	0.00271134	0.000907822	0.000747182	0.588979	0.478061	0.508989	0.00303845
TCONS_00053416	0.0877886	0.155931	0.0825722	0.499385	0	0.33755	0.174789	0
TCONS_00053416	0.0877886	0.155931	0.0825722	0.499385	0	0.33755	0.174789	0
TCONS_00053419	1.25207	1.0671	1.94976	3.10225	0.172455	0	1.07338	0.752398
TCONS_00053415	7.22162	7.50694	9.81335	9.79591	2.60758	3.75765	3.31965	3.05325
TCONS_00053415	7.22162	7.50694	9.81335	9.79591	2.60758	3.75765	3.31965	3.05325
TCONS_00053415	7.22162	7.50694	9.81335	9.79591	2.60758	3.75765	3.31965	3.05325
TCONS_00053417	17.9252	16.727	24.1021	24.0518	4.40146	2.3658	4.77725	1.40528
TCONS_00053417	17.9252	16.727	24.1021	24.0518	4.40146	2.3658	4.77725	1.40528
TCONS_00053399	13.9917	12.0337	12.9737	11.1983	12.3462	8.87214	7.34842	6.18573
TCONS_00053400	94.2706	61.2253	76.3297	58.0222	71.2235	49.5503	38.6937	28.8107
TCONS_00053393	0.471639	0.044694	0.591296	0.186562	0.30159	0.000410791	3.01105e-05	0.222683
TCONS_00053393	0.471639	0.044694	0.591296	0.186562	0.30159	0.000410791	3.01105e-05	0.222683
TCONS_00053396	0	0.136157	0.296297	0.32824	0.130966	0	0.0974119	0.000114947
TCONS_00053392	2.32678	0.459865	1.21551	1.05993	0.717837	0.453762	1.78348	0.98852
TCONS_00053398	1.2336	7.53303	1.19082	1.2265	0.0761924	1.2395	2.06513	0.64502
TCONS_00053395	2.68952	8.11601	3.43885	4.89388	3.40724	3.87814	2.6625	3.55888
TCONS_00053394	0.462017	10.1765	1.47919	0	0.254714	0.112315	0.264881	0.1643
TCONS_00053397	0.0393742	0.054357	0	0	0	0	0	0
TCONS_00053391	0.214798	0.0452202	0.104032	0	1.2667	0.751632	0.810679	0.164697
TCONS_00053401	0.00234899	0.000236476	0.202532	0.335645	0.383373	0.587717	0	0.641519
TCONS_00053403	0.320403	0.25002	0.231576	0.113115	0.230938	0.18729	0.0862218	0.0842541
TCONS_00053390	0.200264	0.279016	0.242226	0.340259	0.0952259	0.941694	0.0401636	0.221045
TCONS_00053389	0.604982	0.378317	0.348655	0.430597	0.224811	0.169904	0.00368452	0.123285
TCONS_00053404	0.484254	0.504527	0.579131	0.205004	0.152311	0.273702	0.217475	0.175106
TCONS_00053402	2.25438	1.59414	1.58922	0.621762	1.11156	0.292972	0.791862	0.222305
TCONS_00053388	1.83964	1.89307	1.13256	0.801605	1.13841	0.826968	0.832419	0.622348
TCONS_00053405	3.38984	3.92586	2.49224	2.38549	1.37087	1.32183	1.34388	0.981018
TCONS_00053406	7.32873	7.00406	12.0724	6.46151	23.5234	4.02335	14.4721	13.6212
TCONS_00053408	37.628	31.2948	33.5552	71.8656	76.6716	98.6328	98.3853	104.263
TCONS_00053407	37.8312	34.4673	46.9092	75.6299	110.702	113.028	121.827	130.894
TCONS_00053409	0.0428082	0.696238	0	0	0	0	0	0
TCONS_00053410	0.17029	1.19105	0.294029	0.256309	0.297514	0	0.389373	0.383092
TCONS_00053410	0.17029	1.19105	0.294029	0.256309	0.297514	0	0.389373	0.383092
TCONS_00053411	1.44161	1.6449	1.62317	1.46719	1.19983	1.53171	1.61223	2.35456
TCONS_00053412	4.13519	10.7162	5.00264	6.08944	5.23953	4.59624	4.35346	5.99497
TCONS_00053386	0.123453	0.454653	0.494258	0.469357	0	0.0228325	0.0766771	0.122519
TCONS_00053384	6.57757	10.3598	11.8527	7.40291	2.3762	3.26349	2.43321	1.56852
TCONS_00053385	0	0	0	0.00431926	0.786951	1.67678	0.0937373	0.000490982
TCONS_00053382	0.0622903	0.00107013	0.001894	0.105097	0.00583139	1.37406e-05	0.00231275	0.177081
TCONS_00053381	0	0.0327074	0.0396434	0	0	2.16794e-05	0	0.167644
TCONS_00053383	0.353415	1.32621	0.280291	0.394218	0.294491	7.977e-06	0.661169	0.10868
TCONS_00053380	5.45231	14.0229	8.20527	11.1609	1.76542	1.44765	1.32843	0.332353
TCONS_00053378	0	0	0	8.83012e-05	0	0.00262935	0	0.00159423
TCONS_00053376	0.591601	1.97398	1.04027	1.41071	0.742577	1.43358	0.532765	1.77912
TCONS_00053377	0.381667	8.46164	0.758051	1.56047	0.0553849	0.361056	0.319085	0.243604
TCONS_00053371	0.039973	0.116125	0.023523	0.0380283	0.167129	0.336796	0.173726	0.215223
TCONS_00053356	0.0812431	0.0405185	0.000491303	0	0.0926509	0	0	0
TCONS_00053356	0.0812431	0.0405185	0.000491303	0	0.0926509	0	0	0
TCONS_00053359	0	0.0980788	0	0.000618178	0	0	0	0
TCONS_00053359	0	0.0980788	0	0.000618178	0	0	0	0
TCONS_00053359	0	0.0980788	0	0.000618178	0	0	0	0
TCONS_00053355	0.0741667	0.220632	0.113244	9.27737e-05	0.0462706	0	0.0738977	0
TCONS_00053357	1.12759	0.969729	1.2032	0.831528	0.976038	1.24635	1.18848	1.30425
TCONS_00053354	0.372897	1.06567	0.288521	1.78874	0.950497	0.622696	0.699459	0.17223
TCONS_00053354	0.372897	1.06567	0.288521	1.78874	0.950497	0.622696	0.699459	0.17223
TCONS_00053352	2.93588	2.32895	1.60557	2.29773	2.06185	1.65332	1.22396	1.81167
TCONS_00053358	3.3555	2.65815	2.16947	1.70993	2.3524	2.43173	2.18023	2.31429
TCONS_00053353	5.40989	4.54349	3.46301	2.66186	4.0678	3.23084	3.33049	3.4723
TCONS_00053360	29.4697	17.3846	15.4058	16.9979	23.2985	15.9471	18.0977	21.908
TCONS_00053364	0.582118	0.633694	0.966178	1.37485	0.588506	0.740488	0.729058	1.19144
TCONS_00053365	2.42937	2.06812	2.81974	5.31268	2.03246	2.31999	3.09483	1.938
TCONS_00053341	0.247999	3.52873	0.144652	0.186733	0.376681	0.165806	0.231515	0.38505
TCONS_00053332	0	0	0	0	0.487721	0.4567	0.0903154	0.1916
TCONS_00053333	0	0	0	0	0	0	0.155869	0.0475103
TCONS_00053336	0	0	0	0.017461	0.633977	0.801056	0.721759	1.24271
TCONS_00053340	0	0	0	0	0.342297	0.265138	0.0638394	0.0925101
TCONS_00053334	3.22533	0.188039	0.626402	7.98962	28.198	21.7804	27.0038	22.0121
TCONS_00053337	0.483767	0.764536	0.433738	0.299648	0	0	0	0
TCONS_00053329	12.0012	2.68538	0.322205	12.8033	69.1362	84.3294	71.8243	105.083
TCONS_00053335	1.34447	3.25648	0.895479	0.485212	0.454425	0.208318	0.0945446	0.0689485
TCONS_00053339	4.78117	6.6737	3.01674	1.86761	1.91862	0.1008	0.413555	0
TCONS_00053338	17.5868	8.41895	11.6382	6.28301	3.60942	0.0512729	0.598454	0
TCONS_00053330	40.183	24.7603	26.1474	13.877	8.64395	0	2.40978	0
TCONS_00053331	47.4724	27.3655	15.3057	8.98951	10.1971	0.766488	1.71987	0.97542
TCONS_00053344	0	0	0	0	0	0	0	0
TCONS_00053342	1.07564	1.07067	1.44322	1.58634	0.33313	0.424452	0.00124791	0.223243
TCONS_00053342	1.07564	1.07067	1.44322	1.58634	0.33313	0.424452	0.00124791	0.223243
TCONS_00053343	5.82409	5.92426	4.51856	3.93184	9.60063	8.17004	7.14394	7.73101
TCONS_00053321	0	0	0	0	1.58872e-06	0	0	1.8182e-06
TCONS_00053322	0.0745896	2.55918	4.94402	2.06173	0	0.0428767	0.276094	0.0481053
TCONS_00053323	0.127513	4.07432	8.84851	2.48254	0.0755553	0.14556	0.601062	0.123194
TCONS_00053314	0.298494	0.125523	1.78022	1.13951	0.478652	0.0737231	0.117589	0.0443384
TCONS_00053313	2.40994	1.6627	2.13572	3.10421	0.530187	0.465855	0.374413	0.0307135
TCONS_00053312	4.39107	3.97181	4.41592	6.9558	0.961348	0.000513564	0.85448	0.0946526
TCONS_00053316	15.4366	7.43511	8.55869	5.42558	7.6763	6.24814	6.34147	4.14345
TCONS_00053315	26.6229	18.9985	14.3332	17.6302	36.1718	28.2805	21.6824	21.1037
TCONS_00053307	0.0706163	0	0.0467247	0	0	0	0	0
TCONS_00053307	0.0706163	0	0.0467247	0	0	0	0	0
TCONS_00053310	0.00133569	3.87351e-05	0.131837	0	7.15789e-05	0.350534	0.0599496	4.5996e-05
TCONS_00053308	0.149689	0.113431	0.0698468	0.154597	0.126049	0	0	0.0614858
TCONS_00053308	0.149689	0.113431	0.0698468	0.154597	0.126049	0	0	0.0614858
TCONS_00053308	0.149689	0.113431	0.0698468	0.154597	0.126049	0	0	0.0614858
TCONS_00053309	0.738204	0.361647	0.126596	0.24709	0.513171	0.083048	0.182362	0.188709
TCONS_00053309	0.738204	0.361647	0.126596	0.24709	0.513171	0.083048	0.182362	0.188709
TCONS_00053309	0.738204	0.361647	0.126596	0.24709	0.513171	0.083048	0.182362	0.188709
TCONS_00053306	1.61227	1.33383	1.25046	1.25792	1.16527	1.22608	1.08208	0.988116
TCONS_00053311	6.19661	5.07139	4.36602	4.63885	3.63059	2.50579	3.0431	2.43278
TCONS_00053319	0	0.0337941	0	0	0.0378084	0	0	0.00259206
TCONS_00053317	0.579377	0.490237	0.921963	0	0.243726	0.685991	0	0.248582
TCONS_00053318	11.2307	7.67698	11.7908	8.99755	9.54195	8.03397	8.14989	9.84042
TCONS_00053320	0	0.152265	0.0163791	0.0621887	0	0	0	0.0267182
TCONS_00053289	0.101551	8.62041e-05	0.353267	0.136295	0.081762	0	0.137713	0
TCONS_00053290	0.420805	9.03518e-05	1.92782e-05	0	0.0450977	0.039809	0.180886	0.299987
TCONS_00053288	0.864753	1.62999	0.823321	0.598323	0.794784	0.97581	0.710437	0.747087
TCONS_00053287	0.243147	0.861399	1.22261	1.30628	0.717155	0.373542	0.965134	0.305294
TCONS_00053298	0.891918	1.42017	0.891816	0.958387	0.212882	0.458569	0.317947	1.45735
TCONS_00053285	8.91233	6.71075	8.63269	8.95549	14.834	12.6927	11.9045	11.712
TCONS_00053286	44.8355	48.4406	47.2437	63.8868	89.9577	83.6372	79.846	81.8765
TCONS_00053279	0	0	0	194.932	25.7465	0	22.3928	0
TCONS_00053279	0	0	0	194.932	25.7465	0	22.3928	0
TCONS_00053280	0	0	0	112.07	48.7557	0.394632	21.8624	1.48931
TCONS_00053281	0	0	0	44.8607	0	0.0319818	0.000248666	0.597561
TCONS_00053282	0	0	0	0.632066	0.968366	0.000754256	0.00076935	0.194148
TCONS_00053282	0	0	0	0.632066	0.968366	0.000754256	0.00076935	0.194148
TCONS_00053283	0	0	0	0	0	0.204003	3.30377e-05	0.000107926
TCONS_00053284	0	0	0	1531.7	437.199	1.91938	209.868	0.404099
TCONS_00053284	0	0	0	1531.7	437.199	1.91938	209.868	0.404099
TCONS_00053291	0	0	0	1.41051	7.95198	8.22813	5.46976	7.42834
TCONS_00053292	0	0	0	25.9143	7.56056	1.88602	7.10781	2.08724
TCONS_00053292	0	0	0	25.9143	7.56056	1.88602	7.10781	2.08724
TCONS_00053293	0	0	0	0	0.000170464	3.27676e-05	0.015116	0
TCONS_00053294	0	0	0	1424.55	351.241	0.276477	167.684	0.251827
TCONS_00053295	0	0	0	1464.41	420.131	1.81755	221.447	2.02625
TCONS_00053296	0	0	0	0.587024	0.214739	0	0.107341	0
TCONS_00053299	0.900224	0.513948	1.26023	0.980466	0.452298	0	0.252486	0.0775982
TCONS_00053300	4.94227	3.66027	9.067	6.77701	1.13506	0.201029	1.17703	0.340108
TCONS_00053276	0	0	0	0	0	0	0	0
TCONS_00053277	2.33072	2.23313	1.08605	3.80772	2.83489	2.10823	5.13132	4.16657
TCONS_00053275	10.0278	7.94484	8.12885	7.10488	11.5474	8.7604	8.25853	10.9219
TCONS_00053272	0	0	0	0	0	3.838e-05	0	0.185916
TCONS_00053274	7.49392	6.16739	8.4741	8.48396	6.56532	3.38637	4.63764	3.94201
TCONS_00053273	6.78368	8.0914	8.25519	8.36657	5.34971	5.23863	6.59078	5.81408
TCONS_00053271	0	0.0897206	0.121014	0	0	0	0	0
TCONS_00053278	5.16038	6.00245	6.50206	7.30755	4.34881	3.58666	4.33264	4.3747
TCONS_00053269	0.126456	0.11111	0.0613514	0.225103	0.210844	0.853454	0.496829	0.561246
TCONS_00053270	0.0359783	0.267794	0.400129	0.664018	0	0.913355	1.01507	0.199135
TCONS_00053249	0.0894697	0.127967	0.133456	0.152521	0.096171	0.423307	0	0.131217
TCONS_00053250	0.148604	0.353269	0.101385	0.0762601	0.0638552	0.0458205	0	0.106484
TCONS_00053258	0	0	0	0	0	0	0	0
TCONS_00053259	0.0289791	0	0	0	0.0370868	0	0.0879954	0
TCONS_00053260	0.00901817	0.0516891	0.0672864	0.0222846	0	0	0.031924	0.0159673
TCONS_00053261	0	0	0	0	0	0	0	0
TCONS_00053262	0.214672	0.0618277	0.253009	0	0	0	0	0
TCONS_00053264	0.162363	0	0.122144	0.274724	0.149074	0.0854085	0	0.115117
TCONS_00053263	0.0415446	1.57814	0.0323267	0	0	0	0	0.0224123
TCONS_00053246	0	0	0	0	0	0	0	0
TCONS_00053247	0	0	0	0	0	0	0	0
TCONS_00053245	0	0.135265	0.0282106	0	0	0	0	0.0472639
TCONS_00053244	23.7877	0.139288	0.277628	44.8046	148.097	167.176	210.928	292.82
TCONS_00053235	0.805061	0.396205	0.691459	0.796904	1.35851	0.894473	0.807019	1.4187
TCONS_00053236	3.77642	7.67324	1.75729	4.24303	2.40113	1.22822	0	0.0778766
TCONS_00053237	0.0193443	0.0172677	0	0	0	0	0	0
TCONS_00053240	0	0	0	0	0	0	0	0
TCONS_00053239	0.556392	0.346282	1.05101	1.25307	3.80691	1.75419	2.99724	2.51256
TCONS_00053238	1.67907	0.371179	0.74404	2.7194	6.66472	7.48686	5.46381	7.63758
TCONS_00053234	8.52149	12.7797	10.2763	4.24604	6.2426	11.0686	6.26074	6.71447
TCONS_00053036	0	0	0	0	0	0	0	0
TCONS_00053033	0.163197	0	0	0	0	0	0	0
TCONS_00053032	1.28311e-06	1.01454	2.0905e-06	0	9.80347e-07	0	0	0
TCONS_00053030	0	1.47408	0.0445996	0	0.0380252	0	0	0
TCONS_00053031	0.0755686	1.91396	0.117754	0	0.0408176	0	0	0
TCONS_00053029	0	1.15214	0	1.27066	0	0	0	0
TCONS_00053028	1.81005	0.817005	0.00405243	1.05066	5.00172e-05	0.00999017	0.438774	0.0114728
TCONS_00053026	6.88377	6.86713	37.7189	69.5016	1.63714	0.00818095	9.8684	9.66132e-07
TCONS_00053027	12.8445	11.12	64.4331	137.378	3.21301	0.0413837	17.109	0.162824
TCONS_00053025	0	0	0	0	0	0	0	0
TCONS_00053024	0	0	0	0	0	0	0	0
TCONS_00053023	0.179026	0.107141	0.317605	0.128788	0.990295	0.176821	0.746211	1.05808
TCONS_00053022	0.404715	0.424736	0	1.22376	0.194846	0.597097	1.33175	1.3123
TCONS_00053021	0.22271	0	0	0	0	0	0	0
TCONS_00053014	9.81094e-05	1.92855e-05	0	0.0350256	0	0.0350529	0.617876	0
TCONS_00053013	0.133815	4.62924e-05	0	0.473532	0.37662	0.616739	0.660161	3.56491
TCONS_00053015	0.0762204	6.23699e-05	0.000445342	0	0.228295	0.283904	0.425323	0.687053
TCONS_00053015	0.0762204	6.23699e-05	0.000445342	0	0.228295	0.283904	0.425323	0.687053
TCONS_00053020	2.32448e-05	0.000153538	0	0	0.142523	0	0.0400139	0
TCONS_00053017	0.186225	0.0856991	0.118146	0.593982	0.419144	2.60651	0.503548	1.32241
TCONS_00053018	0.437715	0.280142	0.140889	0.144456	0.873772	0.43544	2.33154	0.786196
TCONS_00053019	0	0.28767	0.160286	0	0	0.000352375	0	0
TCONS_00053016	0.401649	0.703912	0.0873085	0.189767	0.156864	0.503029	0.0733831	0.0836607
TCONS_00053008	0	0	0.00024953	0	0.000687995	0	0.507341	0.00021861
TCONS_00053011	0.000158658	6.17984e-05	0.000870641	0.0212465	0.288578	0.0237495	0.000103291	3.3496e-05
TCONS_00053009	0.503071	0.313383	0.631456	0.612667	0.988583	0.680474	0.360841	1.27895
TCONS_00053012	0.354616	1.38204	0.000726628	0	0	0	0	0
TCONS_00053010	0.9368	1.52522	1.03092	0.873941	0.644138	1.06127	1.25321	1.24346
TCONS_00053007	0.0441684	0.00780324	0.154972	0.122162	0.291902	0.631145	0.275196	0.636775
TCONS_00053006	0.164118	0.467152	0.561464	0.617734	1.40679	2.61718	1.70238	3.17679
TCONS_00053005	0.81425	0.586936	0.710848	1.25772	2.17158	2.80341	3.27355	4.51189
TCONS_00053004	1.85479	1.83372	2.01869	0.629905	1.80381	0.65242	0.736582	0.10538
TCONS_00052995	0.0489334	0	0.184081	0	0.000393638	0	0.000353815	0
TCONS_00052995	0.0489334	0	0.184081	0	0.000393638	0	0.000353815	0
TCONS_00052997	0.258381	0	0.197204	0.0421871	0.0278402	0	0.0344276	0
TCONS_00052999	0.613239	0	0.168565	0.20894	0.281181	0	0	0
TCONS_00052999	0.613239	0	0.168565	0.20894	0.281181	0	0	0
TCONS_00053000	0	0	0.333696	0.0862895	0.0019086	4.4908e-07	0.131524	0
TCONS_00052996	0	0.0651469	0.109424	0.249769	0	0.049402	0	0
TCONS_00053001	0.283191	0.243818	0.148284	0.0336429	0.0701489	0.0318368	0	0.0363947
TCONS_00053002	0.405363	0.571347	0.0449507	0.0698878	0.248981	0	0	0.0968079
TCONS_00053003	0	0.82986	0	0	1.99352e-06	0.0145741	0	2.50035e-05
TCONS_00052998	1.97426	1.35906	2.71845	0.312651	0.182939	5.6516e-05	0	0.0971843
TCONS_00052994	0	0.157037	0.102406	0	0.121669	0.135376	0.167018	0
TCONS_00052993	0	4.7269e-06	0	0	0	0	0	0
TCONS_00052992	0	0.284265	0.043581	0	0	0	0	0
TCONS_00052991	0	0.69217	0.0552908	0	0	0	0	0
TCONS_00052990	0	0	0	0	0	0	0	0
TCONS_00052989	4.73119	32.8727	12.1413	25.665	1.76428	0.245029	0.977025	0.827334
TCONS_00052988	24.7445	76.2165	96.8254	226.483	5.69206	0.706751	30.9088	0.252469
TCONS_00052987	0.0170104	0.215693	0.0182954	0.0469552	4.39575e-06	0.0132083	0.0155728	0
TCONS_00053193	0	0.356872	0.0181777	0.0415618	1.66234e-06	0	0	0
TCONS_00052985	0.00665052	0.651741	0.0810353	8.53495e-07	0.0101698	9.39178e-07	8.73156e-07	0
TCONS_00053192	1.08043e-06	0.711046	0.000810232	0.000698898	5.90086e-07	0	0	0
TCONS_00053191	0.0523558	0.774035	0.0587083	0	0.0169562	0	0	0
TCONS_00052986	0.145419	0.039798	0.215305	0.0888046	0	0.0725444	0.164446	0.0822372
TCONS_00052983	3.91627	3.59512	3.79313	4.73419	3.6257	3.23016	4.72974	4.8313
TCONS_00052984	7.80737	8.14085	8.81456	12.2623	11.3523	7.65072	9.99305	14.3017
TCONS_00052981	0.152017	0.0673378	0.101593	0.106827	0.131965	0.127188	0.169185	0.138118
TCONS_00052982	0.00193278	0.0892583	0.166914	1.56098	0.397551	1.40616	1.46389	0.504583
TCONS_00052980	1.62582	1.28377	1.74895	1.34602	1.2676	1.81494	1.52016	2.73242
TCONS_00052978	0.00136618	0	0	0.000370149	0	0	0.214798	0
TCONS_00052976	0.00107499	0.00113891	0.00116411	0.00157205	0.0018079	0.00174873	0.00173887	0.00116546
TCONS_00052979	3.27616	2.65799	2.4437	4.57867	5.7561	8.53169	5.48659	8.80153
TCONS_00052975	4.63755	4.00416	6.09026	8.78765	8.3024	9.6196	5.86303	6.84054
TCONS_00052977	9.44188	7.75587	7.61748	6.32924	10.3736	10.8706	6.92229	7.67712
TCONS_00052974	24.7778	19.9224	21.3839	20.9005	35.0081	37.9114	27.7857	25.5899
TCONS_00052972	0.0058247	0.00594125	0.00550352	0.00282008	0.00280331	0.000374258	0.00191407	0.222928
TCONS_00052969	0.0568277	0.155347	0.109243	0	0.152847	0.503556	0	0
TCONS_00052968	0.30161	0.43685	0.0431524	0	0	0	0	0.316081
TCONS_00052970	0.17221	0.572328	0.352362	0.951867	0.452313	0.150333	0.873907	0.482744
TCONS_00052971	0.465759	0.822947	1.01064	0.232879	0.687051	0.00767243	0.0233927	0
TCONS_00052973	1.64148	1.1679	0.791113	1.67705	0.63757	1.43812	0.691701	0.874131
TCONS_00052966	4.90989	0.552533	5.27933	3.4292	3.08326	3.30588	3.78879	3.84647
TCONS_00052967	0	3.06758	0	0.761348	0	0.442224	0.737854	0.263781
TCONS_00052962	0.315393	1.221	0.114283	0.535497	1.25881	1.34713	0.724204	1.24954
TCONS_00052963	2.6204	7.57193	3.28466	1.60989	1.28226	1.16398	2.01489	1.37258
TCONS_00052961	0.0386991	0	0	0	0.00560829	0.0345451	0	0
TCONS_00052958	0.139594	0.460415	0.0988032	0.0806913	0.0515857	0.0820543	0.0750163	0.0331351
TCONS_00052959	0.593361	0.612792	0.325397	0.145104	0.39302	0.395978	0.184864	0.293833
TCONS_00052960	1.34618	1.26539	0.85899	0.781104	0.715164	0.874104	0.505972	0.299079
TCONS_00053156	3.36217	2.69342	2.01435	1.29921	1.82515	1.20554	0.962748	0.660066
TCONS_00052956	3.86531	1.37383	1.18869	0.586548	2.0701	0.567927	2.08547	0.384572
TCONS_00052957	3.68218	2.30064	1.74046	1.5674	3.0005	1.15212	2.52495	0.808407
TCONS_00052955	0.0784315	5.33079	0.137743	0	0.0259306	0	0	0
TCONS_00052954	0.0207187	13.8995	0.265014	0	1.6917e-07	0	0	0
TCONS_00052950	0.328962	0	0.0898079	0.196289	0	0.0277265	0.557749	0.300023
TCONS_00052950	0.328962	0	0.0898079	0.196289	0	0.0277265	0.557749	0.300023
TCONS_00052952	0.00797675	2.27289e-05	0	0.467855	0.249527	0.221484	0.0803735	1.38451e-05
TCONS_00052952	0.00797675	2.27289e-05	0	0.467855	0.249527	0.221484	0.0803735	1.38451e-05
TCONS_00052951	0.718193	6.66897e-05	0.00385626	0.656892	0.369901	0.897016	0.312405	0.31311
TCONS_00052951	0.718193	6.66897e-05	0.00385626	0.656892	0.369901	0.897016	0.312405	0.31311
TCONS_00052947	1.07738	0.279681	0.000278942	0.911891	0.585647	0.424062	0.980528	0.761281
TCONS_00052947	1.07738	0.279681	0.000278942	0.911891	0.585647	0.424062	0.980528	0.761281
TCONS_00052948	0.275808	0.329517	0.553602	0.570176	0.199159	0.289273	0.326338	0.278131
TCONS_00052948	0.275808	0.329517	0.553602	0.570176	0.199159	0.289273	0.326338	0.278131
TCONS_00052949	0.0108131	0.524896	1.71611	0.53886	0.237148	0.0449451	0.256226	0.174218
TCONS_00052953	0	0.700087	0.288153	0.433648	0.498583	0.147125	0.429845	0.767797
TCONS_00052946	0.0488151	0.792241	2.51965	0.760177	0.431968	0	0	0
TCONS_00052946	0.0488151	0.792241	2.51965	0.760177	0.431968	0	0	0
TCONS_00052945	2.39547	2.55278	1.6778	0.0110892	0.370733	0	0	0
TCONS_00052944	0.434944	9.33239e-05	0.163618	0.00019094	0.00527312	0	0.322339	0.0166513
TCONS_00052942	7.70939e-05	0.0900557	0.853162	0	0.00266524	0.642831	0.212035	0.23823
TCONS_00052941	0.0677654	0.139311	0.528197	0.907023	0.0684742	0.0138844	1.37007	1.04054
TCONS_00052940	0.56508	0.406789	0.397618	0.569099	0.405534	0.388125	0.784489	0.693658
TCONS_00052943	1.12867	0.580001	0.423223	0.699167	5.34827e-05	0.219092	0.396652	0.293189
TCONS_00052939	1.01423	1.57558	1.54988	2.0753	2.15218	1.28547	1.13939	2.57648
TCONS_00052937	1.993	2.40865	2.38719	3.51862	2.14241	1.33652	2.25632	2.38925
TCONS_00052938	4.3041	5.96307	5.88191	5.52424	4.00313	3.53359	4.52244	4.31184
TCONS_00052935	0.723116	0.84902	0.334797	1.47092	1.22078	0.00440769	0.508609	0.919425
TCONS_00052934	1.74286	0.983567	0.862308	0.825383	0.448162	0.513276	1.10949	0.476743
TCONS_00052933	0.899482	1.01546	1.02875	1.83867	1.41	1.03399	1.17064	1.31417
TCONS_00052933	0.899482	1.01546	1.02875	1.83867	1.41	1.03399	1.17064	1.31417
TCONS_00052936	0.0659045	1.37891	1.71048	1.28498	0.154028	0.875324	0.85458	0.0660916
TCONS_00052932	6.81812	6.01512	9.64983	7.72265	3.82794	4.04841	3.52058	2.68097
TCONS_00052930	6.67324	6.43094	7.01753	7.45849	5.66709	7.49903	8.29408	9.0064
TCONS_00052929	0.369018	7.66921	0.440261	0	0	0	0	0
TCONS_00052928	0	1.51514	0.0876306	0	0	0.127089	0	0.147674
TCONS_00052927	0	0	0	0	0	0	0	0
TCONS_00052926	0.173147	0.159893	0.0952113	0	0.0688032	0	0	0
TCONS_00052925	3.02202	2.77962	2.79687	2.79013	1.21495	1.33489	1.13362	1.01079
TCONS_00052917	0	0.000605545	2.91313e-05	1.81927e-05	0	0	0	0
TCONS_00052919	0	0.16292	0.0193654	0	0	0.112662	0.0892738	0
TCONS_00052918	0.618427	0.852416	0.671319	0.808339	0.545011	0.583931	0.338368	0.535789
TCONS_00052915	0.0448313	0.017262	0	0.0397156	0.0517909	0.181952	0.129709	0.195085
TCONS_00052916	0.00956851	0.0584174	0.0353231	0.000712512	0.0298856	0.145069	0.00148067	2.04664e-05
TCONS_00052916	0.00956851	0.0584174	0.0353231	0.000712512	0.0298856	0.145069	0.00148067	2.04664e-05
TCONS_00052913	0	0	0.000114554	0.491807	0.0842794	0	0	0.326528
TCONS_00052914	0.123508	0.0740138	0.250333	0.364743	0.144047	0.457817	0.272631	0.010976
TCONS_00052911	2.48854e-05	0.0373204	0	0.0817317	0.0303234	0.14607	0	0
TCONS_00052910	0.211702	0.186893	0.136006	0.126785	0.00016326	0.31958	0.504734	0.482304
TCONS_00052912	0.136353	0.1894	0.2825	0.066184	0.220405	0.437023	0.000145261	0.000120448
TCONS_00052909	0.0691725	0	0.0791057	0.0233539	6.33505e-05	0.196911	0.259163	0.288131
TCONS_00052908	0.155793	0.147229	0.0749125	0.268232	0.383357	0.361683	0.35584	0.446109
TCONS_00052900	0	0	0	0.0749572	0.00566539	0.0149602	0	0
TCONS_00052901	0	0	0	1.24658	0.267811	0.31044	0	7.29325e-05
TCONS_00052903	0.0905141	0	1.62096	0	0.00217088	0.00134444	0.281572	0.680337
TCONS_00052904	0.308467	0	0.484409	0.447863	0.932686	0	1.37529	0
TCONS_00052905	0.579183	0.00677224	1.03083	0.0428191	0.0716819	1.6931	0	0.000323104
TCONS_00052907	0.0158055	0.0144455	0	0.0375536	0.0151352	0.100485	0.0441834	0.0412092
TCONS_00052899	0.225903	0.0191674	0.755866	0.00464674	0.00800131	1.15085	0.443673	0.393571
TCONS_00052897	0.112127	0.026386	0.120698	0	0.150526	0.0118154	0.316633	0
TCONS_00052889	0.654263	0.0993789	0.15044	1.03249	0.00605594	0.279339	0.567888	0.983741
TCONS_00052898	0.998661	0.127087	0.67856	0.0657148	0.122573	0.0589592	0.0148508	1.37668
TCONS_00052888	0.0168206	0.169175	0	0.17518	0.615562	0.00957156	0.0831588	0.512551
TCONS_00052893	0.0136817	0.171552	0.17141	0.685005	0.00163976	1.15148	0.0600054	0.495401
TCONS_00052902	0.439392	0.239343	0	0	0.168342	0.104737	0.215294	0.199197
TCONS_00052892	0.000831742	0.366858	0.259657	0	0.843449	0.00171171	0.245429	0
TCONS_00052890	0.47557	0.700057	0.042149	0.0455318	0.194063	0.968658	7.93526e-05	0.0244997
TCONS_00052891	0.0501139	1.01276	0.42433	0.17866	0.00337314	0.188527	0.11895	0.0330306
TCONS_00052896	0.719291	1.24726	1.39751	1.48954	1.79422	1.56844	1.9165	1.98476
TCONS_00052895	1.86145	1.70878	1.81036	0.822636	0.585077	1.63341	1.84597	1.52388
TCONS_00052887	0.0354579	2.44942	2.30723	1.0914	0.010861	0.50999	1.86993	1.73847
TCONS_00052906	7.08968	2.74283	5.42978	5.5783	3.54679	0.00121956	2.8126	2.28954
TCONS_00052894	1.21886	3.12034	0.0474538	0.619956	2.2897	6.05906	3.26592	1.4044
TCONS_00052885	0	0	0	0	0	0	0	0
TCONS_00052880	0.00962322	0.00893789	0.00520283	0.124208	1.00648	0.793798	0.0291993	1.2356
TCONS_00052881	1.35036	0.257559	0	1.4717	1.69442	6.69446	2.01651	4.79891
TCONS_00052884	2.95251	4.17911	4.8693	5.51715	3.01971	2.26611	5.66924	3.12602
TCONS_00052886	12.1158	6.76516	7.17608	9.03443	15.0812	7.9692	7.32291	12.8928
TCONS_00052882	9.37911	9.30871	8.70227	11.8363	13.1914	14.9683	18.5677	19.7147
TCONS_00052883	12.2703	12.1791	8.79426	19.4309	13.4723	20.1999	19.0585	28.4533
TCONS_00052879	0	0	0	0	0	0	0	0.437004
TCONS_00052877	22.5039	6.17242	13.6263	36.9167	104.156	153.584	101.761	136.624
TCONS_00052878	27.4569	11.3907	17.478	29.0691	91.8894	68.3043	75.3948	67.8743
TCONS_00052876	0.0633342	0.0351832	0	0	0.0442701	0.0941384	0	0
TCONS_00052874	8.16369e-07	0	0.023318	0.0559278	0.0138825	0.0298944	0	0
TCONS_00052875	0.206746	0.233864	0.0835946	0.0900275	0.0324624	0.0121703	0.050505	0.0284124
TCONS_00052871	0.252067	0.0147156	0.0241346	0.464392	1.34437	2.56548	2.64057	3.16243
TCONS_00052872	0.180151	0.0171525	5.07485e-05	0.519174	0.69722	0.833788	1.25849	0.957065
TCONS_00052873	0.367549	0.0183798	0.0398119	0.828116	1.87509	3.68748	3.93465	5.91119
TCONS_00052870	0.0303619	0.0706695	0.0548433	0	0.0381187	0	0	0.0476923
TCONS_00052869	0	0	0.150614	0.172023	0.0704904	0	0	0
TCONS_00052868	0.749682	0.751003	1.62652	3.38826	1.47093	2.47101	2.3618	3.40695
TCONS_00052866	57.3857	63.8013	85.0818	159.246	167.924	200.822	237.57	285.735
TCONS_00052865	121.958	89.9404	148.737	272.15	309.84	335.211	392.458	433.389
TCONS_00052863	0	0.0249118	0	0.830263	0	0	0.00441281	0
TCONS_00052861	2.53646	0.536913	0.334468	2.80779	7.73353	10.6764	14.417	20.1404
TCONS_00052864	1.6765	0.863893	0.540912	1.39281	5.26177	4.0932	8.6605	11.4685
TCONS_00052860	16.204	11.6815	10.4987	27.6297	60.2476	76.637	77.58	110.92
TCONS_00052859	43.6517	29.0603	23.0358	81.3349	164.397	173.145	230.78	257.569
TCONS_00052862	12.5602	10.2441	7.92503	31.3676	42.3358	59.1715	83.9744	119.681
TCONS_00052858	0	0	0	0.130879	0	0	0.0545284	0
TCONS_00052857	0.150671	0.110447	0.158357	0.111911	0.041098	0.0881825	0.0702066	0.0509785
TCONS_00052856	0.537191	1.04722	0.235902	0.078896	0.000189745	1.13978	1.8458	3.30021
TCONS_00052855	11.8451	10.6887	13.6255	14.0996	10.9278	11.6912	11.1341	11.6858
TCONS_00052853	1.33301	1.58692	1.29704	0.783357	0.680342	0.65915	0.547605	0.387182
TCONS_00052854	1.15716	2.27885	1.30017	0.293818	0.124027	1.03114	0.726539	0.545072
TCONS_00052850	11.5974	4.79778	4.93762	9.07037	34.4149	49.0177	32.5473	38.3674
TCONS_00052843	0.072567	0	0	0	0.017601	0.0491465	3.63231e-06	0.0424066
TCONS_00052848	0.00154254	0	0	0	0.00257277	0.00427985	0.032435	0.00233863
TCONS_00052845	0	0.000369395	0.000115347	0.0510574	0.0243627	0	0	0
TCONS_00052838	0.000739197	0.0695698	0	0.000568551	0.000715947	9.51369e-07	3.70402e-06	0.00192298
TCONS_00052838	0.000739197	0.0695698	0	0.000568551	0.000715947	9.51369e-07	3.70402e-06	0.00192298
TCONS_00052847	0.0490035	0.0809996	0.149524	0.0252517	0.00121109	0	0	0
TCONS_00052846	0.113246	0.127062	0.0473154	0.0588182	0.0919033	0	0.0286478	0.0294891
TCONS_00052839	0.0781424	0.14207	0	0.0280866	0	2.23275e-06	0	0.0799304
TCONS_00052844	0.0832557	0.197142	0.188976	1.62764e-05	0.0531145	0.0827937	0.0660589	0.0458806
TCONS_00052841	0.141404	0.225028	0.075027	0.178291	0.0471627	0	2.08847e-05	0
TCONS_00052840	0.136889	0.232586	0.0952862	0.0286483	0.0318931	0.0632517	0.0954143	0
TCONS_00052842	0	0	0	0	0	0	0	0
TCONS_00052827	0.252236	0.187951	0.176515	0.425526	0.452083	0.607304	1.12651	2.00467
TCONS_00052828	0.734874	0.239404	0.153128	0.469424	1.63308	2.34872	1.97504	1.82639
TCONS_00052832	0.548103	1.18098	0.209082	1.27529	2.27233	3.09051	1.51233	5.10149
TCONS_00052831	0	0	0.0235237	0	0	0	0	0
TCONS_00052830	0	0	0	0.410357	0.825449	1.36425	1.33652	0
TCONS_00052829	0.0323869	0.0564196	0	0	0.129349	0.216956	0.17739	0.120299
TCONS_00052826	0.0554897	0.0356854	0.0354988	0	0.0414612	0.0320909	0.0383418	0.019911
TCONS_00052824	1.42975	1.47776	1.95144	2.20117	1.95401	1.67294	1.96078	1.96475
TCONS_00052825	4.03865	2.92206	3.40867	5.2693	6.21386	4.77973	5.32566	4.64106
TCONS_00052823	0.126527	2.55666	0.0096161	0.0349108	0.00198034	0.0389376	0.00581847	0
TCONS_00052822	0.202462	8.46645	0.496752	0.103243	0.151462	0.0471338	0.0479597	0.0105443
TCONS_00052821	0	0	0	0	0	0	0	0
TCONS_00052820	0	0	0	0	0	0	0	0
TCONS_00052819	0	0	0	0	0	0	0	0
TCONS_00052818	393.605	2415.3	773.93	1159.41	1015.57	2634.91	2604	2577.62
TCONS_00052818	393.605	2415.3	773.93	1159.41	1015.57	2634.91	2604	2577.62
TCONS_00053037	0	0	0	0	0	0	0	0
TCONS_00053038	0	0	0	0	0	0	0	0
TCONS_00053039	0	0.0664121	0	0	0	0	0	0
TCONS_00053040	0	0	0	0	0	0	0	0
TCONS_00053041	0	0	0	0	0	0	0	0
TCONS_00053042	0	0	0.0243787	0.0273922	0.0133334	0.0159213	0	0
TCONS_00053045	5.397	2.37873	3.43751	4.44706	12.7443	12.9736	13.7005	26.7539
TCONS_00053046	5.52005	2.52675	2.71693	5.70059	12.1977	13.2605	16.5523	31.0072
TCONS_00053048	0	0.065059	0.506513	0.00658997	0	0	0.176162	0.0897502
TCONS_00053047	7.81723	4.60722	5.50915	2.34768	3.14431	2.06853	2.70236	2.41346
TCONS_00053049	0.0275902	13.4698	0.428236	0	0.00815776	0.00987887	0	0.0225703
TCONS_00053050	0.0401008	43.1203	1.49715	0	0.00899666	0.0116004	0	0.073371
TCONS_00053051	0.179085	38.0755	1.36802	0.0585902	0.0666668	0	0.0985214	0.0389251
TCONS_00053054	0	0	0	0	0	0.000300936	0.12	0.0113972
TCONS_00053053	4.21251	1.74314	0.555087	8.68188e-06	1.14317	8.51718e-06	2.71131e-05	0.20245
TCONS_00053052	240.055	85.8217	44.4455	2.25592	52.0388	0.499334	0.629193	0.294904
TCONS_00053058	4.85131	2.79252	5.38644	7.82	2.63155	3.82615	5.07274	1.17627
TCONS_00053055	8.73736	4.15945	7.92643	12.3886	5.92191	2.87264	3.94381	1.559
TCONS_00053056	9.04077	7.55846	5.98416	7.35056	4.19897	2.00489	3.61696	6.52767
TCONS_00053057	13.6322	10.2981	12.9212	16.7624	8.07328	8.99277	9.61362	7.4511
TCONS_00053059	933.357	699.939	966.853	746.89	199.169	2.53569	97.7009	1.76051
TCONS_00053060	0	0	0.015605	0	0	0	0	0
TCONS_00053063	0.027155	0.0519958	0	0.157108	0	0.236622	0.078957	0.015527
TCONS_00053062	0.0940022	0.173129	0.123274	0.0608701	0.109599	0.184672	0.083326	0.0802879
TCONS_00053061	0.68025	0.373461	0.375689	0.374123	0.55283	0.905484	0.351637	0.267338
TCONS_00053064	0	0	0	0	0.0110176	2.8968	4.0526	0.580846
TCONS_00053065	199.707	176.085	273.57	565.445	200.175	195.902	299.941	304.547
TCONS_00053066	1.02579	0.360644	0.30345	1.13989	2.55565	2.58612	3.31845	3.89092
TCONS_00053067	1.82356	0.534291	0.774677	1.59051	5.03721	3.77524	4.63546	4.44165
TCONS_00053068	0	0	0	0	0	0	0	0
TCONS_00053069	0	0	0	0	0	0	0	0
TCONS_00053070	0.00101588	0.000256182	0.000221289	0.0182402	0.165053	0.0861584	0.000245299	0.0888337
TCONS_00053072	0.0110863	0.0237847	0.0810496	0.093363	0	0.344747	0.361103	0.0227378
[truncated: 63,363 more rows]
