# Supplementary material for: Transcriptome analysis of interactions between silkworm and cytoplasmic polyhedrosis virus
Source: Sci Rep. 2016 Apr 27;6:24894. doi: 10.1038/srep24894 (PMC4847007; doi:10.1038/srep24894)
Supplement: Supplementary Dataset 3 [file srep24894-s3.xls]

## Sheet: FatBody_3h_diff
Genetic Information Processing
	Replication and repair
	Translation
		ko03013	RNA transport	2	K03231:TCONS_00029238 K03259:TCONS_00048648
	Transcription
		ko03040	Spliceosome	6	K03283:TCONS_00017643 K03283:TCONS_00017644 K03283:TCONS_00017645 K03283:TCONS_00057320 K03283:TCONS_00057379 K12834:TCONS_00038020
	Folding, sorting and degradation
		ko04120	Ubiquitin mediated proteolysis	2	K03364:TCONS_00030014 K03875:TCONS_00006793
		ko04130	SNARE interactions in vesicular transport	3	K08498:TCONS_00002295 K08498:TCONS_00002296 K08507:TCONS_00007244
		ko04141	Protein processing in endoplasmic reticulum	11	K03283:TCONS_00017643 K03283:TCONS_00017644 K03283:TCONS_00017645 K03283:TCONS_00057320 K03283:TCONS_00057379 K09481:TCONS_00023030 K09542:TCONS_00015355 K09542:TCONS_00017529 K09542:TCONS_00017530 K09542:TCONS_00055503 K13984:TCONS_00001902
		ko03060	Protein export	2	K03107:TCONS_00054696 K09481:TCONS_00023030
Cellular Processes
	Cell motility
		ko04810	Regulation of actin cytoskeleton	6	K00889:TCONS_00005737 K00907:TCONS_00001762 K00907:TCONS_00051483 K05692:TCONS_00052818 K05700:TCONS_00050856 K05768:TCONS_00006327
	Cell growth and death
		ko04113	Meiosis - yeast	5	K01768:TCONS_00021327 K01768:TCONS_00039781 K02214:TCONS_00030260 K02608:TCONS_00016573 K06639:TCONS_00027818
		ko04111	Cell cycle - yeast	6	K02214:TCONS_00030260 K02219:TCONS_00010601 K02608:TCONS_00016573 K03364:TCONS_00030014 K06639:TCONS_00027818 K06676:TCONS_00044769
		ko04112	Cell cycle - Caulobacter	1	K01358:TCONS_00019368
		ko04115	p53 signaling pathway	1	K05868:TCONS_00014407
		ko04110	Cell cycle	6	K02214:TCONS_00030260 K02608:TCONS_00016573 K03364:TCONS_00030014 K03875:TCONS_00006793 K05868:TCONS_00014407 K06639:TCONS_00027818
		ko04114	Oocyte meiosis	2	K02183:TCONS_00037975 K08042:TCONS_00056314
	Transport and catabolism
		ko04146	Peroxisome	2	K04565:TCONS_00020408 K13356:TCONS_00042522
		ko04144	Endocytosis	8	K00889:TCONS_00005737 K03283:TCONS_00017643 K03283:TCONS_00017644 K03283:TCONS_00017645 K03283:TCONS_00057320 K03283:TCONS_00057379 K12186:TCONS_00030806 K12186:TCONS_00030808
		ko04142	Lysosome	2	K12373:TCONS_00015933 K12385:TCONS_00032893
		ko04140	Regulation of autophagy	1	K08341:TCONS_00039012
		ko04145	Phagosome	6	K05692:TCONS_00052818 K07374:TCONS_00007943 K07375:TCONS_00012540 K07375:TCONS_00012769 K07375:TCONS_00017369 K09481:TCONS_00023030
	Cell communication
		ko04530	Tight junction	3	K05692:TCONS_00052818 K10352:TCONS_00001713 K10352:TCONS_00054211
		ko04520	Adherens junction	2	K05692:TCONS_00052818 K05700:TCONS_00050856
		ko04540	Gap junction	5	K07374:TCONS_00007943 K07375:TCONS_00012540 K07375:TCONS_00012769 K07375:TCONS_00017369 K08042:TCONS_00056314
		ko04510	Focal adhesion	7	K00907:TCONS_00001762 K00907:TCONS_00051483 K03900:TCONS_00025087 K04437:TCONS_00050988 K04437:TCONS_00057015 K05692:TCONS_00052818 K05700:TCONS_00050856
Organismal Systems
	Nervous system
		ko04724	Glutamatergic synapse	3	K01915:TCONS_00000904 K01915:TCONS_00025132 K08042:TCONS_00056314
		ko04725	Cholinergic synapse	1	K08042:TCONS_00056314
		ko04728	Dopaminergic synapse	1	K02183:TCONS_00037975
		ko04720	Long-term potentiation	1	K02183:TCONS_00037975
		ko04727	GABAergic synapse	4	K01915:TCONS_00000904 K01915:TCONS_00025132 K08042:TCONS_00056314 K08341:TCONS_00039012
		ko04722	Neurotrophin signaling pathway	2	K02183:TCONS_00037975 K12460:TCONS_00003628
		ko04723	Retrograde endocannabinoid signaling	1	K08042:TCONS_00056314
		ko04721	Synaptic vesicle cycle	1	K15290:TCONS_00035879
	Excretory system
		ko04962	Vasopressin-regulated water reabsorption	1	K10418:TCONS_00049934
		ko04964	Proximal tubule bicarbonate reclamation	1	K00261:TCONS_00054316
	Sensory system
		ko04744	Phototransduction	1	K02183:TCONS_00037975
		ko04740	Olfactory transduction	1	K02183:TCONS_00037975
		ko04745	Phototransduction - fly	2	K02183:TCONS_00037975 K05692:TCONS_00052818
	Digestive system
		ko04970	Salivary secretion	2	K02183:TCONS_00037975 K08042:TCONS_00056314
		ko04974	Protein digestion and absorption	4	K01312:TCONS_00013830 K01312:TCONS_00040158 K01312:TCONS_00056874 K08187:TCONS_00043944
		ko04975	Fat digestion and absorption	1	K14457:TCONS_00031103
		ko04971	Gastric acid secretion	4	K00907:TCONS_00001762 K00907:TCONS_00051483 K02183:TCONS_00037975 K08042:TCONS_00056314
		ko04972	Pancreatic secretion	4	K01312:TCONS_00013830 K01312:TCONS_00040158 K01312:TCONS_00056874 K08042:TCONS_00056314
		ko04976	Bile secretion	4	K05658:TCONS_00020339 K05673:TCONS_00029485 K07299:TCONS_00053380 K08042:TCONS_00056314
	Endocrine system
		ko04912	GnRH signaling pathway	2	K02183:TCONS_00037975 K08042:TCONS_00056314
		ko04914	Progesterone-mediated oocyte maturation	3	K03364:TCONS_00030014 K05868:TCONS_00014407 K08042:TCONS_00056314
		ko04920	Adipocytokine signaling pathway	2	K07298:TCONS_00001043 K07299:TCONS_00053380
		ko04614	Renin-angiotensin system	2	K01283:TCONS_00009368 K11141:TCONS_00031304
		ko04910	Insulin signaling pathway	5	K00665:TCONS_00049173 K00665:TCONS_00050372 K00665:TCONS_00050381 K02183:TCONS_00037975 K03259:TCONS_00048648
		ko04916	Melanogenesis	3	K00444:TCONS_00053326 K02183:TCONS_00037975 K08042:TCONS_00056314
		ko03320	PPAR signaling pathway	1	K00507:TCONS_00041032
	Circulatory system
		ko04270	Vascular smooth muscle contraction	4	K00907:TCONS_00001762 K00907:TCONS_00051483 K02183:TCONS_00037975 K08042:TCONS_00056314
		ko04260	Cardiac muscle contraction	2	K02265:TCONS_00016126 K10374:TCONS_00005717
	Immune system
		ko04620	Toll-like receptor signaling pathway	4	K05401:TCONS_00015849 K05401:TCONS_00015984 K05401:TCONS_00015985 K05401:TCONS_00042316
		ko04666	Fc gamma R-mediated phagocytosis	2	K00889:TCONS_00005737 K05768:TCONS_00006327
		ko04612	Antigen processing and presentation	5	K03283:TCONS_00017643 K03283:TCONS_00017644 K03283:TCONS_00017645 K03283:TCONS_00057320 K03283:TCONS_00057379
		ko04062	Chemokine signaling pathway	1	K08042:TCONS_00056314
		ko04670	Leukocyte transendothelial migration	2	K05692:TCONS_00052818 K05700:TCONS_00050856
		ko04610	Complement and coagulation cascades	1	K03900:TCONS_00025087
	Development
		ko04320	Dorso-ventral axis formation	15	K02184:TCONS_00039663 K02184:TCONS_00039666 K02215:TCONS_00000268 K02215:TCONS_00009430 K02215:TCONS_00010088 K02215:TCONS_00010435 K02215:TCONS_00026978 K02215:TCONS_00027583 K02215:TCONS_00030551 K02215:TCONS_00032006 K02215:TCONS_00032182 K02215:TCONS_00034064 K02215:TCONS_00047106 K02215:TCONS_00051840 K02215:TCONS_00056559
	Environmental adaptation
		ko04626	Plant-pathogen interaction	1	K02183:TCONS_00037975
		ko04711	Circadian rhythm - fly	1	K12114:TCONS_00050994
Environmental Information Processing
	Signal transduction
		ko04010	MAPK signaling pathway	8	K03283:TCONS_00017643 K03283:TCONS_00017644 K03283:TCONS_00017645 K03283:TCONS_00057320 K03283:TCONS_00057379 K04381:TCONS_00023194 K04437:TCONS_00050988 K04437:TCONS_00057015
		ko04340	Hedgehog signaling pathway	1	K00444:TCONS_00053326
		ko04070	Phosphatidylinositol signaling system	4	K00889:TCONS_00005737 K00981:TCONS_00048565 K01109:TCONS_00008032 K02183:TCONS_00037975
		ko02020	Two-component system	2	K01915:TCONS_00000904 K01915:TCONS_00025132
		ko04150	mTOR signaling pathway	2	K03259:TCONS_00048648 K07298:TCONS_00001043
		ko04310	Wnt signaling pathway	4	K00444:TCONS_00053326 K03068:TCONS_00013253 K04499:TCONS_00006530 K04508:TCONS_00041203
		ko04020	Calcium signaling pathway	4	K00907:TCONS_00001762 K00907:TCONS_00051483 K02183:TCONS_00037975 K08042:TCONS_00056314
	Signaling molecules and interaction
		ko04080	Neuroactive ligand-receptor interaction	3	K01312:TCONS_00013830 K01312:TCONS_00040158 K01312:TCONS_00056874
		ko04512	ECM-receptor interaction	1	K03900:TCONS_00025087
	Membrane transport
		ko02010	ABC transporters	2	K05658:TCONS_00020339 K05673:TCONS_00029485
Human Diseases
	Endocrine and metabolic diseases
	Immune diseases
	Infectious diseases: Bacterial
		ko05130	Pathogenic Escherichia coli infection	5	K05692:TCONS_00052818 K07374:TCONS_00007943 K07375:TCONS_00012540 K07375:TCONS_00012769 K07375:TCONS_00017369
		ko05152	Tuberculosis	1	K02183:TCONS_00037975
		ko05100	Bacterial invasion of epithelial cells	3	K05692:TCONS_00052818 K05700:TCONS_00050856 K13736:TCONS_00036607
		ko05134	Legionellosis	6	K03231:TCONS_00029238 K03283:TCONS_00017643 K03283:TCONS_00017644 K03283:TCONS_00017645 K03283:TCONS_00057320 K03283:TCONS_00057379
		ko05110	Vibrio cholerae infection	2	K05692:TCONS_00052818 K09481:TCONS_00023030
		ko05131	Shigellosis	2	K05692:TCONS_00052818 K05700:TCONS_00050856
		ko05133	Pertussis	1	K02183:TCONS_00037975
		ko05132	Salmonella infection	3	K04437:TCONS_00050988 K04437:TCONS_00057015 K05692:TCONS_00052818
		ko05120	Epithelial cell signaling in Helicobacter pylori infection	1	K06704:TCONS_00017121
	Cancers: Specific types
		ko05210	Colorectal cancer	1	K08731:TCONS_00015132
		ko05217	Basal cell carcinoma	1	K00444:TCONS_00053326
		ko05214	Glioma	1	K02183:TCONS_00037975
		ko05211	Renal cell carcinoma	1	K07299:TCONS_00053380
		ko05222	Small cell lung cancer	2	K02219:TCONS_00010601 K03875:TCONS_00006793
	Neurodegenerative diseases
		ko05016	Huntington's disease	5	K02133:TCONS_00055478 K02265:TCONS_00016126 K03960:TCONS_00042801 K04565:TCONS_00020408 K10412:TCONS_00011126
		ko05014	Amyotrophic lateral sclerosis (ALS)	2	K04565:TCONS_00020408 K04569:TCONS_00006780
		ko05010	Alzheimer's disease	5	K02133:TCONS_00055478 K02183:TCONS_00037975 K02265:TCONS_00016126 K03960:TCONS_00042801 K06704:TCONS_00017121
		ko05020	Prion diseases	1	K04565:TCONS_00020408
		ko05012	Parkinson's disease	3	K02133:TCONS_00055478 K02265:TCONS_00016126 K03960:TCONS_00042801
	Infectious diseases: Parasitic
		ko05146	Amoebiasis	1	K05700:TCONS_00050856
		ko05142	Chagas disease (American trypanosomiasis)	1	K01283:TCONS_00009368
		ko05145	Toxoplasmosis	5	K03283:TCONS_00017643 K03283:TCONS_00017644 K03283:TCONS_00017645 K03283:TCONS_00057320 K03283:TCONS_00057379
	Cardiovascular diseases
		ko05414	Dilated cardiomyopathy	3	K05692:TCONS_00052818 K08042:TCONS_00056314 K10374:TCONS_00005717
		ko05416	Viral myocarditis	3	K05692:TCONS_00052818 K10352:TCONS_00001713 K10352:TCONS_00054211
		ko05410	Hypertrophic cardiomyopathy (HCM)	3	K01283:TCONS_00009368 K05692:TCONS_00052818 K10374:TCONS_00005717
		ko05412	Arrhythmogenic right ventricular cardiomyopathy (ARVC)	1	K05692:TCONS_00052818
	Cancers: Overview
		ko05200	Pathways in cancer	5	K00444:TCONS_00053326 K02219:TCONS_00010601 K03875:TCONS_00006793 K07299:TCONS_00053380 K08731:TCONS_00015132
		ko05203	Viral carcinogenesis	2	K03875:TCONS_00006793 K05768:TCONS_00006327
		ko05204	Chemical carcinogenesis	1	K00699:TCONS_00033023
	Infectious diseases: Viral
		ko05164	Influenza A	13	K01312:TCONS_00013830 K01312:TCONS_00040158 K01312:TCONS_00056874 K03283:TCONS_00017643 K03283:TCONS_00017644 K03283:TCONS_00017645 K03283:TCONS_00057320 K03283:TCONS_00057379 K05401:TCONS_00015849 K05401:TCONS_00015984 K05401:TCONS_00015985 K05401:TCONS_00042316 K05692:TCONS_00052818
		ko05160	Hepatitis C	4	K05401:TCONS_00015849 K05401:TCONS_00015984 K05401:TCONS_00015985 K05401:TCONS_00042316
		ko05162	Measles	5	K03283:TCONS_00017643 K03283:TCONS_00017644 K03283:TCONS_00017645 K03283:TCONS_00057320 K03283:TCONS_00057379
		ko05169	Epstein-Barr virus infection	6	K03283:TCONS_00017643 K03283:TCONS_00017644 K03283:TCONS_00017645 K03283:TCONS_00057320 K03283:TCONS_00057379 K03875:TCONS_00006793
		ko05166	HTLV-I infection	3	K00444:TCONS_00053326 K07299:TCONS_00053380 K08042:TCONS_00056314
		ko05168	Herpes simplex infection	6	K03875:TCONS_00006793 K05401:TCONS_00015849 K05401:TCONS_00015984 K05401:TCONS_00015985 K05401:TCONS_00042316 K15409:TCONS_00045166
	Substance dependence
		ko05034	Alcoholism	1	K02183:TCONS_00037975
		ko05032	Morphine addiction	1	K08042:TCONS_00056314
		ko05031	Amphetamine addiction	1	K02183:TCONS_00037975
Metabolism
	Metabolism of cofactors and vitamins
		ko00740	Riboflavin metabolism	1	K00953:TCONS_00041832
		ko00860	Porphyrin and chlorophyll metabolism	1	K00699:TCONS_00033023
		ko00130	Ubiquinone and other terpenoid-quinone biosynthesis	1	K00457:TCONS_00019971
		ko00830	Retinol metabolism	2	K00001:TCONS_00010960 K00699:TCONS_00033023
	Global and overview maps
		ko01110	Biosynthesis of secondary metabolites	10	K00001:TCONS_00010960 K00948:TCONS_00006128 K01183:TCONS_00033620 K01183:TCONS_00038986 K01953:TCONS_00043757 K02437:TCONS_00014869 K10721:TCONS_00000853 K11188:TCONS_00046786 K11188:TCONS_00046788 K12373:TCONS_00015933
		ko01100	Metabolic pathways	30	K00001:TCONS_00010960 K00011:TCONS_00056607 K00261:TCONS_00054316 K00365:TCONS_00005128 K00457:TCONS_00019971 K00665:TCONS_00049173 K00665:TCONS_00050372 K00665:TCONS_00050381 K00699:TCONS_00033023 K00827:TCONS_00045420 K00889:TCONS_00005737 K00948:TCONS_00006128 K00953:TCONS_00041832 K00981:TCONS_00048565 K01109:TCONS_00008032 K01441:TCONS_00013898 K01697:TCONS_00000184 K01915:TCONS_00000904 K01…
		ko01120	Microbial metabolism in diverse environments	9	K00001:TCONS_00010960 K00365:TCONS_00005128 K00680:TCONS_00039935 K00948:TCONS_00006128 K01915:TCONS_00000904 K01915:TCONS_00025132 K01953:TCONS_00043757 K11188:TCONS_00046786 K11188:TCONS_00046788
	Amino acid metabolism
		ko00250	Alanine, aspartate and glutamate metabolism	5	K00261:TCONS_00054316 K00827:TCONS_00045420 K01915:TCONS_00000904 K01915:TCONS_00025132 K01953:TCONS_00043757
		ko00330	Arginine and proline metabolism	3	K00261:TCONS_00054316 K01915:TCONS_00000904 K01915:TCONS_00025132
		ko00260	Glycine, serine and threonine metabolism	2	K00827:TCONS_00045420 K01697:TCONS_00000184
		ko00360	Phenylalanine metabolism	3	K00457:TCONS_00019971 K11188:TCONS_00046786 K11188:TCONS_00046788
		ko00270	Cysteine and methionine metabolism	1	K01697:TCONS_00000184
		ko00350	Tyrosine metabolism	3	K00001:TCONS_00010960 K00457:TCONS_00019971 K00680:TCONS_00039935
	Nucleotide metabolism
		ko00230	Purine metabolism	6	K00365:TCONS_00005128 K00948:TCONS_00006128 K01509:TCONS_00007754 K01768:TCONS_00021327 K01768:TCONS_00039781 K08042:TCONS_00056314
	Metabolism of terpenoids and polyketides
		ko00981	Insect hormone biosynthesis	1	K10721:TCONS_00000853
		ko00903	Limonene and pinene degradation	1	K00680:TCONS_00039935
	Glycan biosynthesis and metabolism
		ko00511	Other glycan degradation	1	K12373:TCONS_00015933
		ko00563	Glycosylphosphatidylinositol(GPI)-anchor biosynthesis	1	K03434:TCONS_00048912
		ko00604	Glycosphingolipid biosynthesis - ganglio series	1	K12373:TCONS_00015933
		ko00514	Other types of O-glycan biosynthesis	1	K00699:TCONS_00033023
		ko00531	Glycosaminoglycan degradation	1	K12373:TCONS_00015933
		ko00603	Glycosphingolipid biosynthesis - globo series	1	K12373:TCONS_00015933
		ko00532	Glycosaminoglycan biosynthesis - chondroitin sulfate / dermatan sulfate	1	K10812:TCONS_00047137
	Lipid metabolism
		ko01040	Biosynthesis of unsaturated fatty acids	1	K00507:TCONS_00041032
		ko00061	Fatty acid biosynthesis	3	K00665:TCONS_00049173 K00665:TCONS_00050372 K00665:TCONS_00050381
		ko00140	Steroid hormone biosynthesis	1	K00699:TCONS_00033023
		ko00600	Sphingolipid metabolism	1	K01441:TCONS_00013898
		ko00073	Cutin, suberine and wax biosynthesis	1	K13356:TCONS_00042522
		ko00071	Fatty acid degradation	1	K00001:TCONS_00010960
		ko00561	Glycerolipid metabolism	1	K00011:TCONS_00056607
		ko00564	Glycerophospholipid metabolism	1	K00981:TCONS_00048565
	Xenobiotics biodegradation and metabolism
		ko00982	Drug metabolism - cytochrome P450	2	K00001:TCONS_00010960 K00699:TCONS_00033023
		ko00362	Benzoate degradation	1	K00680:TCONS_00039935
		ko00627	Aminobenzoate degradation	1	K00680:TCONS_00039935
		ko00625	Chloroalkane and chloroalkene degradation	1	K00001:TCONS_00010960
		ko00626	Naphthalene degradation	1	K00001:TCONS_00010960
		ko00642	Ethylbenzene degradation	1	K00680:TCONS_00039935
		ko00983	Drug metabolism - other enzymes	1	K00699:TCONS_00033023
		ko00980	Metabolism of xenobiotics by cytochrome P450	2	K00001:TCONS_00010960 K00699:TCONS_00033023
	Chemical structure transformation maps
	Energy metabolism
		ko00910	Nitrogen metabolism	4	K00261:TCONS_00054316 K01915:TCONS_00000904 K01915:TCONS_00025132 K01953:TCONS_00043757
		ko00190	Oxidative phosphorylation	3	K02133:TCONS_00055478 K02265:TCONS_00016126 K03960:TCONS_00042801
		ko00680	Methane metabolism	2	K11188:TCONS_00046786 K11188:TCONS_00046788
	Carbohydrate metabolism
		ko00562	Inositol phosphate metabolism	4	K00469:TCONS_00022008 K00889:TCONS_00005737 K01109:TCONS_00008032 K03103:TCONS_00025880
		ko00010	Glycolysis / Gluconeogenesis	1	K00001:TCONS_00010960
		ko00030	Pentose phosphate pathway	1	K00948:TCONS_00006128
		ko00052	Galactose metabolism	1	K00011:TCONS_00056607
		ko00500	Starch and sucrose metabolism	1	K00699:TCONS_00033023
		ko00040	Pentose and glucuronate interconversions	2	K00011:TCONS_00056607 K00699:TCONS_00033023
		ko00520	Amino sugar and nucleotide sugar metabolism	4	K00698:TCONS_00012174 K01183:TCONS_00033620 K01183:TCONS_00038986 K12373:TCONS_00015933
		ko00051	Fructose and mannose metabolism	1	K00011:TCONS_00056607
		ko00620	Pyruvate metabolism	1	K00011:TCONS_00056607
		ko00053	Ascorbate and aldarate metabolism	2	K00469:TCONS_00022008 K00699:TCONS_00033023
		ko00630	Glyoxylate and dicarboxylate metabolism	3	K01915:TCONS_00000904 K01915:TCONS_00025132 K02437:TCONS_00014869
	Metabolism of other amino acids
		ko00480	Glutathione metabolism	2	K01920:TCONS_00053394 K01920:TCONS_00053395
		ko00471	D-Glutamine and D-glutamate metabolism	1	K00261:TCONS_00054316
	Biosynthesis of other secondary metabolites
		ko00232	Caffeine metabolism	1	K00365:TCONS_00005128
		ko00940	Phenylpropanoid biosynthesis	2	K11188:TCONS_00046786 K11188:TCONS_00046788

## Sheet: FatBody_24h_diff
Genetic Information Processing
	Replication and repair
	Translation
		ko03013	RNA transport	1	K03259:TCONS_00048648
	Transcription
		ko03040	Spliceosome	1	K12896:TCONS_00040485
	Folding, sorting and degradation
		ko04120	Ubiquitin mediated proteolysis	1	K04555:TCONS_00046858
		ko03050	Proteasome	3	K02726:TCONS_00036858 K02735:TCONS_00006107 K02737:TCONS_00017016
		ko04141	Protein processing in endoplasmic reticulum	6	K01230:TCONS_00009232 K04555:TCONS_00046858 K04571:TCONS_00046475 K12670:TCONS_00011124 K13525:TCONS_00015771 K14009:TCONS_00037981
Cellular Processes
	Cell motility
		ko04810	Regulation of actin cytoskeleton	3	K05094:TCONS_00038698 K05700:TCONS_00050841 K05719:TCONS_00026287
	Cell growth and death
		ko04115	p53 signaling pathway	1	K10808:TCONS_00051369
		ko04114	Oocyte meiosis	2	K02183:TCONS_00037975 K08042:TCONS_00055809
	Transport and catabolism
		ko04146	Peroxisome	3	K00232:TCONS_00010427 K04565:TCONS_00005111 K13356:TCONS_00042522
		ko04144	Endocytosis	1	K05094:TCONS_00038698
		ko04142	Lysosome	8	K01195:TCONS_00020453 K12309:TCONS_00026488 K12309:TCONS_00026489 K12373:TCONS_00053665 K12373:TCONS_00053667 K12373:TCONS_00053669 K12385:TCONS_00032893 K13443:TCONS_00018711
		ko04145	Phagosome	5	K05719:TCONS_00026287 K07374:TCONS_00007943 K07375:TCONS_00012540 K07375:TCONS_00012769 K07375:TCONS_00017369
	Cell communication
		ko04520	Adherens junction	1	K05700:TCONS_00050841
		ko04540	Gap junction	5	K07374:TCONS_00007943 K07375:TCONS_00012540 K07375:TCONS_00012769 K07375:TCONS_00017369 K08042:TCONS_00055809
		ko04510	Focal adhesion	2	K05700:TCONS_00050841 K05719:TCONS_00026287
Organismal Systems
	Nervous system
		ko04724	Glutamatergic synapse	6	K01047:TCONS_00048801 K01915:TCONS_00000904 K01915:TCONS_00001959 K01915:TCONS_00025132 K08042:TCONS_00055809 K12302:TCONS_00054012
		ko04725	Cholinergic synapse	1	K08042:TCONS_00055809
		ko04728	Dopaminergic synapse	3	K00501:TCONS_00002401 K01593:TCONS_00011683 K02183:TCONS_00037975
		ko04720	Long-term potentiation	1	K02183:TCONS_00037975
		ko04727	GABAergic synapse	4	K01915:TCONS_00000904 K01915:TCONS_00001959 K01915:TCONS_00025132 K08042:TCONS_00055809
		ko04726	Serotonergic synapse	2	K01047:TCONS_00048801 K01593:TCONS_00011683
		ko04722	Neurotrophin signaling pathway	3	K02183:TCONS_00037975 K12460:TCONS_00019237 K12460:TCONS_00021524
		ko04730	Long-term depression	1	K01047:TCONS_00048801
		ko04723	Retrograde endocannabinoid signaling	2	K08042:TCONS_00055809 K12302:TCONS_00054012
		ko04721	Synaptic vesicle cycle	1	K12302:TCONS_00054012
	Excretory system
		ko04961	Endocrine and other factor-regulated calcium reabsorption	1	K01540:TCONS_00022617
		ko04960	Aldosterone-regulated sodium reabsorption	1	K01540:TCONS_00022617
		ko04964	Proximal tubule bicarbonate reclamation	1	K01540:TCONS_00022617
	Sensory system
		ko04744	Phototransduction	1	K02183:TCONS_00037975
		ko04740	Olfactory transduction	1	K02183:TCONS_00037975
		ko04745	Phototransduction - fly	1	K02183:TCONS_00037975
	Digestive system
		ko04970	Salivary secretion	3	K01540:TCONS_00022617 K02183:TCONS_00037975 K08042:TCONS_00055809
		ko04974	Protein digestion and absorption	5	K01312:TCONS_00013830 K01312:TCONS_00056874 K01540:TCONS_00022617 K08187:TCONS_00043944 K14206:TCONS_00002720
		ko04975	Fat digestion and absorption	2	K01047:TCONS_00048801 K13509:TCONS_00013692
		ko04971	Gastric acid secretion	3	K01540:TCONS_00022617 K02183:TCONS_00037975 K08042:TCONS_00055809
		ko04972	Pancreatic secretion	5	K01047:TCONS_00048801 K01312:TCONS_00013830 K01312:TCONS_00056874 K01540:TCONS_00022617 K08042:TCONS_00055809
		ko04978	Mineral absorption	1	K01540:TCONS_00022617
		ko04976	Bile secretion	6	K00021:TCONS_00012460 K01540:TCONS_00022617 K05658:TCONS_00019850 K05658:TCONS_00041423 K05673:TCONS_00029485 K08042:TCONS_00055809
		ko04973	Carbohydrate digestion and absorption	1	K01540:TCONS_00022617
		ko04977	Vitamin digestion and absorption	2	K01435:TCONS_00049041 K14616:TCONS_00056967
	Endocrine system
		ko04912	GnRH signaling pathway	3	K01047:TCONS_00048801 K02183:TCONS_00037975 K08042:TCONS_00055809
		ko04914	Progesterone-mediated oocyte maturation	1	K08042:TCONS_00055809
		ko04614	Renin-angiotensin system	3	K01283:TCONS_00009368 K01283:TCONS_00009371 K11140:TCONS_00053916
		ko04910	Insulin signaling pathway	4	K00665:TCONS_00049173 K00665:TCONS_00050372 K02183:TCONS_00037975 K03259:TCONS_00048648
		ko04916	Melanogenesis	2	K02183:TCONS_00037975 K08042:TCONS_00055809
		ko03320	PPAR signaling pathway	2	K00232:TCONS_00010427 K00507:TCONS_00041032
	Circulatory system
		ko04270	Vascular smooth muscle contraction	3	K01047:TCONS_00048801 K02183:TCONS_00037975 K08042:TCONS_00055809
		ko04260	Cardiac muscle contraction	1	K01540:TCONS_00022617
	Immune system
		ko04620	Toll-like receptor signaling pathway	3	K05401:TCONS_00012322 K05401:TCONS_00021116 K05401:TCONS_00051557
		ko04664	Fc epsilon RI signaling pathway	1	K01047:TCONS_00048801
		ko04640	Hematopoietic cell lineage	1	K11140:TCONS_00053916
		ko04062	Chemokine signaling pathway	1	K08042:TCONS_00055809
		ko04670	Leukocyte transendothelial migration	2	K05700:TCONS_00050841 K05719:TCONS_00026287
	Development
		ko04360	Axon guidance	3	K05719:TCONS_00026287 K06839:TCONS_00042451 K07520:TCONS_00003442
		ko04320	Dorso-ventral axis formation	3	K02215:TCONS_00010033 K02215:TCONS_00029500 K02215:TCONS_00051100
	Environmental adaptation
		ko04626	Plant-pathogen interaction	1	K02183:TCONS_00037975
Environmental Information Processing
	Signal transduction
		ko04010	MAPK signaling pathway	2	K01047:TCONS_00048801 K05094:TCONS_00038698
		ko04070	Phosphatidylinositol signaling system	1	K02183:TCONS_00037975
		ko02020	Two-component system	3	K01915:TCONS_00000904 K01915:TCONS_00001959 K01915:TCONS_00025132
		ko04150	mTOR signaling pathway	1	K03259:TCONS_00048648
		ko04310	Wnt signaling pathway	1	K03068:TCONS_00013253
		ko04020	Calcium signaling pathway	2	K02183:TCONS_00037975 K08042:TCONS_00055809
		ko04370	VEGF signaling pathway	1	K01047:TCONS_00048801
	Signaling molecules and interaction
		ko04080	Neuroactive ligand-receptor interaction	3	K01312:TCONS_00013830 K01312:TCONS_00056874 K04209:TCONS_00045995
		ko04514	Cell adhesion molecules (CAMs)	1	K05719:TCONS_00026287
		ko04512	ECM-receptor interaction	2	K05719:TCONS_00026287 K06258:TCONS_00005394
	Membrane transport
		ko02010	ABC transporters	3	K05658:TCONS_00019850 K05658:TCONS_00041423 K05673:TCONS_00029485
Human Diseases
	Endocrine and metabolic diseases
	Immune diseases
	Infectious diseases: Bacterial
		ko05130	Pathogenic Escherichia coli infection	5	K05719:TCONS_00026287 K07374:TCONS_00007943 K07375:TCONS_00012540 K07375:TCONS_00012769 K07375:TCONS_00017369
		ko05152	Tuberculosis	1	K02183:TCONS_00037975
		ko05100	Bacterial invasion of epithelial cells	2	K05700:TCONS_00050841 K05719:TCONS_00026287
		ko05134	Legionellosis	1	K13525:TCONS_00015771
		ko05131	Shigellosis	2	K05700:TCONS_00050841 K05719:TCONS_00026287
		ko05133	Pertussis	2	K02183:TCONS_00037975 K05719:TCONS_00026287
	Cancers: Specific types
		ko05214	Glioma	1	K02183:TCONS_00037975
		ko05222	Small cell lung cancer	1	K05719:TCONS_00026287
		ko05219	Bladder cancer	1	K05094:TCONS_00038698
	Neurodegenerative diseases
		ko05016	Huntington's disease	1	K04565:TCONS_00005111
		ko05014	Amyotrophic lateral sclerosis (ALS)	1	K04565:TCONS_00005111
		ko05010	Alzheimer's disease	1	K02183:TCONS_00037975
		ko05020	Prion diseases	1	K04565:TCONS_00005111
		ko05012	Parkinson's disease	2	K00501:TCONS_00002401 K04555:TCONS_00046858
	Infectious diseases: Parasitic
		ko05140	Leishmaniasis	1	K05719:TCONS_00026287
		ko05146	Amoebiasis	2	K05700:TCONS_00050841 K13963:TCONS_00007484
		ko05142	Chagas disease (American trypanosomiasis)	2	K01283:TCONS_00009368 K01283:TCONS_00009371
		ko05145	Toxoplasmosis	2	K01047:TCONS_00048801 K05719:TCONS_00026287
	Cardiovascular diseases
		ko05414	Dilated cardiomyopathy	2	K05719:TCONS_00026287 K08042:TCONS_00055809
		ko05410	Hypertrophic cardiomyopathy (HCM)	3	K01283:TCONS_00009368 K01283:TCONS_00009371 K05719:TCONS_00026287
		ko05412	Arrhythmogenic right ventricular cardiomyopathy (ARVC)	1	K05719:TCONS_00026287
	Cancers: Overview
		ko05200	Pathways in cancer	2	K05094:TCONS_00038698 K05719:TCONS_00026287
		ko05204	Chemical carcinogenesis	5	K00699:TCONS_00033023 K00699:TCONS_00052735 K00699:TCONS_00057365 K00799:TCONS_00008595 K00799:TCONS_00055599
	Infectious diseases: Viral
		ko05164	Influenza A	5	K01312:TCONS_00013830 K01312:TCONS_00056874 K05401:TCONS_00012322 K05401:TCONS_00021116 K05401:TCONS_00051557
		ko05160	Hepatitis C	3	K05401:TCONS_00012322 K05401:TCONS_00021116 K05401:TCONS_00051557
		ko05166	HTLV-I infection	1	K08042:TCONS_00055809
		ko05168	Herpes simplex infection	4	K05401:TCONS_00012322 K05401:TCONS_00021116 K05401:TCONS_00051557 K12896:TCONS_00040485
	Substance dependence
		ko05034	Alcoholism	3	K00501:TCONS_00002401 K01593:TCONS_00011683 K02183:TCONS_00037975
		ko05032	Morphine addiction	1	K08042:TCONS_00055809
		ko05033	Nicotine addiction	1	K12302:TCONS_00054012
		ko05030	Cocaine addiction	2	K00501:TCONS_00002401 K01593:TCONS_00011683
		ko05031	Amphetamine addiction	3	K00501:TCONS_00002401 K01593:TCONS_00011683 K02183:TCONS_00037975
Metabolism
	Metabolism of cofactors and vitamins
		ko00860	Porphyrin and chlorophyll metabolism	4	K00699:TCONS_00033023 K00699:TCONS_00052735 K00699:TCONS_00057365 K01195:TCONS_00020453
		ko00780	Biotin metabolism	1	K01435:TCONS_00049041
		ko00830	Retinol metabolism	3	K00699:TCONS_00033023 K00699:TCONS_00052735 K00699:TCONS_00057365
	Global and overview maps
		ko01110	Biosynthesis of secondary metabolites	13	K00021:TCONS_00012460 K00972:TCONS_00007149 K01183:TCONS_00033620 K01183:TCONS_00038986 K01581:TCONS_00016187 K01593:TCONS_00011683 K01623:TCONS_00049095 K01834:TCONS_00050261 K01953:TCONS_00043755 K02437:TCONS_00014869 K12373:TCONS_00053665 K12373:TCONS_00053667 K12373:TCONS_00053669
		ko01100	Metabolic pathways	35	K00008:TCONS_00047390 K00008:TCONS_00047393 K00011:TCONS_00005213 K00021:TCONS_00012460 K00232:TCONS_00010427 K00501:TCONS_00002401 K00665:TCONS_00049173 K00665:TCONS_00050372 K00699:TCONS_00033023 K00699:TCONS_00052735 K00699:TCONS_00057365 K00827:TCONS_00048184 K00972:TCONS_00007149 K00993:TCONS_00056178 K01047:TCONS_00048801 K01195:TCONS_00020453 K01230:TCONS_00009232 K01435:TCONS_00049041 K01…
		ko01120	Microbial metabolism in diverse environments	8	K00680:TCONS_00039935 K01070:TCONS_00030440 K01623:TCONS_00049095 K01834:TCONS_00050261 K01915:TCONS_00000904 K01915:TCONS_00001959 K01915:TCONS_00025132 K01953:TCONS_00043755
	Amino acid metabolism
		ko00250	Alanine, aspartate and glutamate metabolism	5	K00827:TCONS_00048184 K01915:TCONS_00000904 K01915:TCONS_00001959 K01915:TCONS_00025132 K01953:TCONS_00043755
		ko00330	Arginine and proline metabolism	4	K01581:TCONS_00016187 K01915:TCONS_00000904 K01915:TCONS_00001959 K01915:TCONS_00025132
		ko00380	Tryptophan metabolism	1	K01593:TCONS_00011683
		ko00260	Glycine, serine and threonine metabolism	2	K00827:TCONS_00048184 K01834:TCONS_00050261
		ko00310	Lysine degradation	2	K00471:TCONS_00003941 K00471:TCONS_00022220
		ko00360	Phenylalanine metabolism	1	K01593:TCONS_00011683
		ko00350	Tyrosine metabolism	3	K00501:TCONS_00002401 K00680:TCONS_00039935 K01593:TCONS_00011683
		ko00340	Histidine metabolism	1	K01593:TCONS_00011683
	Nucleotide metabolism
		ko00230	Purine metabolism	2	K08042:TCONS_00055809 K10808:TCONS_00051369
		ko00240	Pyrimidine metabolism	1	K10808:TCONS_00051369
	Metabolism of terpenoids and polyketides
		ko00903	Limonene and pinene degradation	1	K00680:TCONS_00039935
		ko00900	Terpenoid backbone biosynthesis	1	K00021:TCONS_00012460
	Glycan biosynthesis and metabolism
		ko00511	Other glycan degradation	5	K12309:TCONS_00026488 K12309:TCONS_00026489 K12373:TCONS_00053665 K12373:TCONS_00053667 K12373:TCONS_00053669
		ko00604	Glycosphingolipid biosynthesis - ganglio series	5	K12309:TCONS_00026488 K12309:TCONS_00026489 K12373:TCONS_00053665 K12373:TCONS_00053667 K12373:TCONS_00053669
		ko00514	Other types of O-glycan biosynthesis	3	K00699:TCONS_00033023 K00699:TCONS_00052735 K00699:TCONS_00057365
		ko00531	Glycosaminoglycan degradation	6	K01195:TCONS_00020453 K12309:TCONS_00026488 K12309:TCONS_00026489 K12373:TCONS_00053665 K12373:TCONS_00053667 K12373:TCONS_00053669
		ko00513	Various types of N-glycan biosynthesis	2	K01230:TCONS_00009232 K12670:TCONS_00011124
		ko00603	Glycosphingolipid biosynthesis - globo series	3	K12373:TCONS_00053665 K12373:TCONS_00053667 K12373:TCONS_00053669
		ko00510	N-Glycan biosynthesis	2	K01230:TCONS_00009232 K12670:TCONS_00011124
	Lipid metabolism
		ko01040	Biosynthesis of unsaturated fatty acids	2	K00232:TCONS_00010427 K00507:TCONS_00041032
		ko00061	Fatty acid biosynthesis	2	K00665:TCONS_00049173 K00665:TCONS_00050372
		ko00140	Steroid hormone biosynthesis	3	K00699:TCONS_00033023 K00699:TCONS_00052735 K00699:TCONS_00057365
		ko00600	Sphingolipid metabolism	2	K12309:TCONS_00026488 K12309:TCONS_00026489
		ko00590	Arachidonic acid metabolism	1	K01047:TCONS_00048801
		ko00073	Cutin, suberine and wax biosynthesis	1	K13356:TCONS_00042522
		ko00591	Linoleic acid metabolism	1	K01047:TCONS_00048801
		ko00592	alpha-Linolenic acid metabolism	2	K00232:TCONS_00010427 K01047:TCONS_00048801
		ko00071	Fatty acid degradation	1	K00232:TCONS_00010427
		ko00561	Glycerolipid metabolism	2	K00011:TCONS_00005213 K13509:TCONS_00013692
		ko00564	Glycerophospholipid metabolism	3	K00993:TCONS_00056178 K01047:TCONS_00048801 K13509:TCONS_00013692
		ko00565	Ether lipid metabolism	2	K00993:TCONS_00056178 K01047:TCONS_00048801
	Xenobiotics biodegradation and metabolism
		ko00982	Drug metabolism - cytochrome P450	5	K00699:TCONS_00033023 K00699:TCONS_00052735 K00699:TCONS_00057365 K00799:TCONS_00008595 K00799:TCONS_00055599
		ko00362	Benzoate degradation	1	K00680:TCONS_00039935
		ko00627	Aminobenzoate degradation	1	K00680:TCONS_00039935
		ko00642	Ethylbenzene degradation	1	K00680:TCONS_00039935
		ko00983	Drug metabolism - other enzymes	4	K00699:TCONS_00033023 K00699:TCONS_00052735 K00699:TCONS_00057365 K01195:TCONS_00020453
		ko00980	Metabolism of xenobiotics by cytochrome P450	5	K00699:TCONS_00033023 K00699:TCONS_00052735 K00699:TCONS_00057365 K00799:TCONS_00008595 K00799:TCONS_00055599
	Chemical structure transformation maps
	Energy metabolism
		ko00910	Nitrogen metabolism	4	K01915:TCONS_00000904 K01915:TCONS_00001959 K01915:TCONS_00025132 K01953:TCONS_00043755
		ko00680	Methane metabolism	3	K01070:TCONS_00030440 K01623:TCONS_00049095 K01834:TCONS_00050261
		ko00710	Carbon fixation in photosynthetic organisms	1	K01623:TCONS_00049095
	Carbohydrate metabolism
		ko00562	Inositol phosphate metabolism	1	K00469:TCONS_00022008
		ko00010	Glycolysis / Gluconeogenesis	2	K01623:TCONS_00049095 K01834:TCONS_00050261
		ko00030	Pentose phosphate pathway	1	K01623:TCONS_00049095
		ko00052	Galactose metabolism	3	K00011:TCONS_00005213 K12309:TCONS_00026488 K12309:TCONS_00026489
		ko00500	Starch and sucrose metabolism	4	K00699:TCONS_00033023 K00699:TCONS_00052735 K00699:TCONS_00057365 K01195:TCONS_00020453
		ko00040	Pentose and glucuronate interconversions	5	K00011:TCONS_00005213 K00699:TCONS_00033023 K00699:TCONS_00052735 K00699:TCONS_00057365 K01195:TCONS_00020453
		ko00520	Amino sugar and nucleotide sugar metabolism	7	K00698:TCONS_00012174 K00972:TCONS_00007149 K01183:TCONS_00033620 K01183:TCONS_00038986 K12373:TCONS_00053665 K12373:TCONS_00053667 K12373:TCONS_00053669
		ko00051	Fructose and mannose metabolism	4	K00008:TCONS_00047390 K00008:TCONS_00047393 K00011:TCONS_00005213 K01623:TCONS_00049095
		ko00620	Pyruvate metabolism	1	K00011:TCONS_00005213
		ko00053	Ascorbate and aldarate metabolism	4	K00469:TCONS_00022008 K00699:TCONS_00033023 K00699:TCONS_00052735 K00699:TCONS_00057365
		ko00630	Glyoxylate and dicarboxylate metabolism	4	K01915:TCONS_00000904 K01915:TCONS_00001959 K01915:TCONS_00025132 K02437:TCONS_00014869
	Metabolism of other amino acids
		ko00480	Glutathione metabolism	5	K00799:TCONS_00008595 K00799:TCONS_00055599 K01581:TCONS_00016187 K10808:TCONS_00051369 K11140:TCONS_00053916
		ko00440	Phosphonate and phosphinate metabolism	1	K00993:TCONS_00056178
	Biosynthesis of other secondary metabolites
		ko00965	Betalain biosynthesis	1	K01593:TCONS_00011683
		ko00944	Flavone and flavonol biosynthesis	1	K01195:TCONS_00020453
		ko00950	Isoquinoline alkaloid biosynthesis	2	K00501:TCONS_00002401 K01593:TCONS_00011683
		ko00901	Indole alkaloid biosynthesis	1	K01593:TCONS_00011683

## Sheet: FatBody_72h_diff
Genetic Information Processing
	Replication and repair
		ko03460	Fanconi anemia pathway	1	K15363:TCONS_00007687
	Translation
		ko03008	Ribosome biogenesis in eukaryotes	2	K14561:TCONS_00041464 K14572:TCONS_00015321
		ko03015	mRNA surveillance pathway	2	K11583:TCONS_00012792 K14407:TCONS_00024318
		ko03013	RNA transport	1	K03113:TCONS_00014702
	Transcription
		ko03040	Spliceosome	4	K03283:TCONS_00057379 K11093:TCONS_00045582 K12823:TCONS_00044847 K12838:TCONS_00047349
	Folding, sorting and degradation
		ko04120	Ubiquitin mediated proteolysis	4	K03364:TCONS_00030014 K04555:TCONS_00046858 K06689:TCONS_00010858 K10260:TCONS_00047016
		ko03050	Proteasome	3	K02726:TCONS_00036858 K02735:TCONS_00006107 K02737:TCONS_00017016
		ko04130	SNARE interactions in vesicular transport	1	K08517:TCONS_00030231
		ko04141	Protein processing in endoplasmic reticulum	29	K01228:TCONS_00046674 K01230:TCONS_00009232 K03283:TCONS_00057379 K04079:TCONS_00017647 K04555:TCONS_00046858 K04571:TCONS_00046475 K06689:TCONS_00010858 K07151:TCONS_00012711 K07151:TCONS_00019014 K07342:TCONS_00052237 K08056:TCONS_00013767 K08288:TCONS_00024520 K08860:TCONS_00033435 K09481:TCONS_00023030 K09486:TCONS_00032576 K09540:TCONS_00038472 K09542:TCONS_00015355 K09580:TCONS_00044714 K10…
		ko03060	Protein export	5	K07342:TCONS_00052237 K09481:TCONS_00023030 K09540:TCONS_00038472 K10956:TCONS_00048618 K12948:TCONS_00003345
Cellular Processes
	Cell motility
		ko04810	Regulation of actin cytoskeleton	8	K00907:TCONS_00001752 K05692:TCONS_00052818 K05692:TCONS_00054354 K05699:TCONS_00033149 K05700:TCONS_00050842 K05719:TCONS_00026287 K05757:TCONS_00017698 K05768:TCONS_00006327
	Cell growth and death
		ko04113	Meiosis - yeast	2	K04345:TCONS_00023531 K06639:TCONS_00049814
		ko04111	Cell cycle - yeast	2	K03364:TCONS_00030014 K06639:TCONS_00049814
		ko04115	p53 signaling pathway	1	K10134:TCONS_00019687
		ko04110	Cell cycle	2	K03364:TCONS_00030014 K06639:TCONS_00049814
		ko04210	Apoptosis	1	K04345:TCONS_00023531
		ko04114	Oocyte meiosis	1	K04345:TCONS_00023531
	Transport and catabolism
		ko04146	Peroxisome	8	K00106:TCONS_00040544 K00232:TCONS_00010414 K00232:TCONS_00010427 K00830:TCONS_00020273 K04565:TCONS_00005111 K05676:TCONS_00017634 K11187:TCONS_00053505 K13356:TCONS_00042522
		ko04144	Endocytosis	2	K03283:TCONS_00057379 K11827:TCONS_00002905
		ko04142	Lysosome	12	K01195:TCONS_00020453 K01205:TCONS_00035739 K01379:TCONS_00042887 K12309:TCONS_00026488 K12309:TCONS_00026489 K12373:TCONS_00045221 K12373:TCONS_00053665 K12373:TCONS_00053667 K12373:TCONS_00053669 K12399:TCONS_00037365 K13443:TCONS_00018711 K13443:TCONS_00031970
		ko04140	Regulation of autophagy	1	K08341:TCONS_00039012
		ko04145	Phagosome	9	K05692:TCONS_00052818 K05692:TCONS_00054354 K05719:TCONS_00026287 K07342:TCONS_00052237 K07374:TCONS_00009396 K07374:TCONS_00050943 K08517:TCONS_00030231 K09481:TCONS_00023030 K10956:TCONS_00048618
	Cell communication
		ko04530	Tight junction	4	K05692:TCONS_00052818 K05692:TCONS_00054354 K05699:TCONS_00033149 K10352:TCONS_00001713
		ko04520	Adherens junction	4	K05692:TCONS_00052818 K05692:TCONS_00054354 K05699:TCONS_00033149 K05700:TCONS_00050842
		ko04540	Gap junction	3	K04345:TCONS_00023531 K07374:TCONS_00009396 K07374:TCONS_00050943
		ko04510	Focal adhesion	7	K00907:TCONS_00001752 K03900:TCONS_00025087 K05692:TCONS_00052818 K05692:TCONS_00054354 K05699:TCONS_00033149 K05700:TCONS_00050842 K05719:TCONS_00026287
Organismal Systems
	Nervous system
		ko04724	Glutamatergic synapse	3	K01915:TCONS_00001959 K04345:TCONS_00023531 K12302:TCONS_00054012
		ko04725	Cholinergic synapse	1	K04345:TCONS_00023531
		ko04728	Dopaminergic synapse	3	K01593:TCONS_00011683 K04345:TCONS_00023531 K11583:TCONS_00012792
		ko04720	Long-term potentiation	1	K04345:TCONS_00023531
		ko04727	GABAergic synapse	4	K01915:TCONS_00001959 K04345:TCONS_00023531 K08341:TCONS_00039012 K13524:TCONS_00026454
		ko04726	Serotonergic synapse	2	K01593:TCONS_00011683 K04345:TCONS_00023531
		ko04722	Neurotrophin signaling pathway	3	K12460:TCONS_00019237 K12460:TCONS_00038595 K12460:TCONS_00045302
		ko04723	Retrograde endocannabinoid signaling	2	K04345:TCONS_00023531 K12302:TCONS_00054012
		ko04721	Synaptic vesicle cycle	3	K11827:TCONS_00002905 K12302:TCONS_00054012 K15290:TCONS_00035879
	Excretory system
		ko04961	Endocrine and other factor-regulated calcium reabsorption	3	K01540:TCONS_00023155 K04345:TCONS_00023531 K11827:TCONS_00002905
		ko04960	Aldosterone-regulated sodium reabsorption	1	K01540:TCONS_00023155
		ko04962	Vasopressin-regulated water reabsorption	1	K04345:TCONS_00023531
		ko04964	Proximal tubule bicarbonate reclamation	4	K00025:TCONS_00040362 K01540:TCONS_00023155 K01596:TCONS_00016558 K13577:TCONS_00057140
	Sensory system
		ko04740	Olfactory transduction	1	K04345:TCONS_00023531
		ko04745	Phototransduction - fly	2	K05692:TCONS_00052818 K05692:TCONS_00054354
		ko04742	Taste transduction	1	K04345:TCONS_00023531
	Digestive system
		ko04970	Salivary secretion	2	K01540:TCONS_00023155 K04345:TCONS_00023531
		ko04974	Protein digestion and absorption	4	K01312:TCONS_00056874 K01540:TCONS_00023155 K08187:TCONS_00015079 K14206:TCONS_00002720
		ko04975	Fat digestion and absorption	1	K13509:TCONS_00013692
		ko04971	Gastric acid secretion	3	K00907:TCONS_00001752 K01540:TCONS_00023155 K04345:TCONS_00023531
		ko04972	Pancreatic secretion	2	K01312:TCONS_00056874 K01540:TCONS_00023155
		ko04978	Mineral absorption	1	K01540:TCONS_00023155
		ko04976	Bile secretion	5	K00021:TCONS_00012460 K01540:TCONS_00023155 K04345:TCONS_00023531 K05658:TCONS_00041423 K07299:TCONS_00053380
		ko04973	Carbohydrate digestion and absorption	1	K01540:TCONS_00023155
		ko04977	Vitamin digestion and absorption	2	K14616:TCONS_00009341 K14616:TCONS_00056967
	Endocrine system
		ko04912	GnRH signaling pathway	2	K04280:TCONS_00010576 K04345:TCONS_00023531
		ko04914	Progesterone-mediated oocyte maturation	3	K03364:TCONS_00030014 K04079:TCONS_00017647 K04345:TCONS_00023531
		ko04920	Adipocytokine signaling pathway	2	K01596:TCONS_00016558 K07299:TCONS_00053380
		ko04614	Renin-angiotensin system	2	K01283:TCONS_00009371 K11140:TCONS_00053916
		ko04910	Insulin signaling pathway	5	K00665:TCONS_00049173 K01596:TCONS_00016558 K03841:TCONS_00006094 K03841:TCONS_00006095 K04345:TCONS_00023531
		ko04916	Melanogenesis	1	K04345:TCONS_00023531
		ko03320	PPAR signaling pathway	4	K00232:TCONS_00010414 K00232:TCONS_00010427 K00507:TCONS_00041032 K01596:TCONS_00016558
	Circulatory system
		ko04270	Vascular smooth muscle contraction	2	K00907:TCONS_00001752 K04345:TCONS_00023531
		ko04260	Cardiac muscle contraction	2	K01540:TCONS_00023155 K10374:TCONS_00005717
	Immune system
		ko04620	Toll-like receptor signaling pathway	8	K05401:TCONS_00012322 K05401:TCONS_00015985 K05401:TCONS_00024302 K05401:TCONS_00042237 K05401:TCONS_00042316 K05401:TCONS_00042317 K05401:TCONS_00042362 K05401:TCONS_00042364
		ko04666	Fc gamma R-mediated phagocytosis	2	K05757:TCONS_00017698 K05768:TCONS_00006327
		ko04612	Antigen processing and presentation	3	K03283:TCONS_00057379 K04079:TCONS_00017647 K08056:TCONS_00013767
		ko04640	Hematopoietic cell lineage	1	K11140:TCONS_00053916
		ko04062	Chemokine signaling pathway	1	K04345:TCONS_00023531
		ko04670	Leukocyte transendothelial migration	5	K05692:TCONS_00052818 K05692:TCONS_00054354 K05699:TCONS_00033149 K05700:TCONS_00050842 K05719:TCONS_00026287
		ko04610	Complement and coagulation cascades	1	K03900:TCONS_00025087
		ko04621	NOD-like receptor signaling pathway	1	K04079:TCONS_00017647
	Development
		ko04360	Axon guidance	3	K05719:TCONS_00026287 K06841:TCONS_00005946 K07520:TCONS_00003442
		ko04320	Dorso-ventral axis formation	8	K02156:TCONS_00040757 K02215:TCONS_00010033 K02215:TCONS_00022692 K02215:TCONS_00022693 K02215:TCONS_00029500 K02215:TCONS_00051100 K02599:TCONS_00026182 K03102:TCONS_00024745
	Environmental adaptation
		ko04626	Plant-pathogen interaction	1	K04079:TCONS_00017647
		ko04711	Circadian rhythm - fly	1	K12074:TCONS_00023084
Environmental Information Processing
	Signal transduction
		ko04010	MAPK signaling pathway	3	K03283:TCONS_00057379 K04345:TCONS_00023531 K04381:TCONS_00023194
		ko04340	Hedgehog signaling pathway	1	K04345:TCONS_00023531
		ko02020	Two-component system	2	K01077:TCONS_00037757 K01915:TCONS_00001959
		ko04011	MAPK signaling pathway - yeast	1	K01759:TCONS_00000395
		ko04310	Wnt signaling pathway	4	K03068:TCONS_00013253 K04345:TCONS_00023531 K04499:TCONS_00017895 K04508:TCONS_00040498
		ko04020	Calcium signaling pathway	3	K00907:TCONS_00001752 K04345:TCONS_00023531 K05863:TCONS_00009690
		ko04330	Notch signaling pathway	3	K02599:TCONS_00026182 K05948:TCONS_00026891 K06052:TCONS_00002985
	Signaling molecules and interaction
		ko04080	Neuroactive ligand-receptor interaction	4	K01312:TCONS_00056874 K04209:TCONS_00000130 K04280:TCONS_00010576 K14049:TCONS_00033122
		ko04514	Cell adhesion molecules (CAMs)	2	K05719:TCONS_00026287 K06491:TCONS_00036709
		ko04512	ECM-receptor interaction	3	K03900:TCONS_00025087 K05719:TCONS_00026287 K06258:TCONS_00005394
	Membrane transport
		ko02010	ABC transporters	2	K05658:TCONS_00041423 K05676:TCONS_00017634
Human Diseases
	Endocrine and metabolic diseases
		ko04950	Maturity onset diabetes of the young	1	K08035:TCONS_00019058
	Immune diseases
		ko05322	Systemic lupus erythematosus	3	K05699:TCONS_00033149 K11252:TCONS_00028316 K11254:TCONS_00037630
	Infectious diseases: Bacterial
		ko05130	Pathogenic Escherichia coli infection	6	K05692:TCONS_00052818 K05692:TCONS_00054354 K05719:TCONS_00026287 K05757:TCONS_00017698 K07374:TCONS_00009396 K07374:TCONS_00050943
		ko05152	Tuberculosis	1	K01379:TCONS_00042887
		ko05100	Bacterial invasion of epithelial cells	5	K05692:TCONS_00052818 K05692:TCONS_00054354 K05700:TCONS_00050842 K05719:TCONS_00026287 K05757:TCONS_00017698
		ko05134	Legionellosis	3	K03283:TCONS_00057379 K08517:TCONS_00030231 K13525:TCONS_00015771
		ko05110	Vibrio cholerae infection	6	K04345:TCONS_00023531 K05692:TCONS_00052818 K05692:TCONS_00054354 K07342:TCONS_00052237 K09481:TCONS_00023030 K10956:TCONS_00048618
		ko05131	Shigellosis	5	K05692:TCONS_00052818 K05692:TCONS_00054354 K05700:TCONS_00050842 K05719:TCONS_00026287 K05757:TCONS_00017698
		ko05133	Pertussis	1	K05719:TCONS_00026287
		ko05132	Salmonella infection	3	K05692:TCONS_00052818 K05692:TCONS_00054354 K05757:TCONS_00017698
	Cancers: Specific types
		ko05215	Prostate cancer	1	K04079:TCONS_00017647
		ko05211	Renal cell carcinoma	1	K07299:TCONS_00053380
		ko05222	Small cell lung cancer	1	K05719:TCONS_00026287
	Neurodegenerative diseases
		ko05016	Huntington's disease	5	K02133:TCONS_00048014 K02134:TCONS_00040151 K04565:TCONS_00005111 K05863:TCONS_00009690 K11827:TCONS_00002905
		ko05014	Amyotrophic lateral sclerosis (ALS)	2	K04565:TCONS_00005111 K04569:TCONS_00006780
		ko05010	Alzheimer's disease	4	K00134:TCONS_00028766 K02133:TCONS_00048014 K02134:TCONS_00040151 K08860:TCONS_00033435
		ko05020	Prion diseases	3	K04345:TCONS_00023531 K04565:TCONS_00005111 K06491:TCONS_00036709
		ko05012	Parkinson's disease	4	K02133:TCONS_00048014 K02134:TCONS_00040151 K04555:TCONS_00046858 K05863:TCONS_00009690
	Infectious diseases: Parasitic
		ko05140	Leishmaniasis	1	K05719:TCONS_00026287
		ko05146	Amoebiasis	4	K04345:TCONS_00023531 K05699:TCONS_00033149 K05700:TCONS_00050842 K13963:TCONS_00007484
		ko05142	Chagas disease (American trypanosomiasis)	1	K01283:TCONS_00009371
		ko05145	Toxoplasmosis	2	K03283:TCONS_00057379 K05719:TCONS_00026287
	Cardiovascular diseases
		ko05414	Dilated cardiomyopathy	5	K04345:TCONS_00023531 K05692:TCONS_00052818 K05692:TCONS_00054354 K05719:TCONS_00026287 K10374:TCONS_00005717
		ko05416	Viral myocarditis	3	K05692:TCONS_00052818 K05692:TCONS_00054354 K10352:TCONS_00001713
		ko05410	Hypertrophic cardiomyopathy (HCM)	5	K01283:TCONS_00009371 K05692:TCONS_00052818 K05692:TCONS_00054354 K05719:TCONS_00026287 K10374:TCONS_00005717
		ko05412	Arrhythmogenic right ventricular cardiomyopathy (ARVC)	4	K05692:TCONS_00052818 K05692:TCONS_00054354 K05699:TCONS_00033149 K05719:TCONS_00026287
	Cancers: Overview
		ko05200	Pathways in cancer	3	K04079:TCONS_00017647 K05719:TCONS_00026287 K07299:TCONS_00053380
		ko05202	Transcriptional misregulation in cancer	1	K12823:TCONS_00044847
		ko05203	Viral carcinogenesis	5	K04345:TCONS_00023531 K05699:TCONS_00033149 K05768:TCONS_00006327 K11252:TCONS_00028316 K11254:TCONS_00037630
		ko05204	Chemical carcinogenesis	5	K00121:TCONS_00045704 K00699:TCONS_00052734 K00699:TCONS_00052735 K00799:TCONS_00008595 K00816:TCONS_00029999
	Infectious diseases: Viral
		ko05164	Influenza A	13	K01312:TCONS_00056874 K03283:TCONS_00057379 K05401:TCONS_00012322 K05401:TCONS_00015985 K05401:TCONS_00024302 K05401:TCONS_00042237 K05401:TCONS_00042316 K05401:TCONS_00042317 K05401:TCONS_00042362 K05401:TCONS_00042364 K05692:TCONS_00052818 K05692:TCONS_00054354 K08860:TCONS_00033435
		ko05160	Hepatitis C	9	K05401:TCONS_00012322 K05401:TCONS_00015985 K05401:TCONS_00024302 K05401:TCONS_00042237 K05401:TCONS_00042316 K05401:TCONS_00042317 K05401:TCONS_00042362 K05401:TCONS_00042364 K08860:TCONS_00033435
		ko05162	Measles	2	K03283:TCONS_00057379 K08860:TCONS_00033435
		ko05169	Epstein-Barr virus infection	3	K03283:TCONS_00057379 K04345:TCONS_00023531 K08860:TCONS_00033435
		ko05166	HTLV-I infection	3	K04345:TCONS_00023531 K05863:TCONS_00009690 K07299:TCONS_00053380
		ko05168	Herpes simplex infection	9	K05401:TCONS_00012322 K05401:TCONS_00015985 K05401:TCONS_00024302 K05401:TCONS_00042237 K05401:TCONS_00042316 K05401:TCONS_00042317 K05401:TCONS_00042362 K05401:TCONS_00042364 K08860:TCONS_00033435
	Substance dependence
		ko05034	Alcoholism	3	K01593:TCONS_00011683 K11252:TCONS_00028316 K11254:TCONS_00037630
		ko05032	Morphine addiction	1	K04345:TCONS_00023531
		ko05033	Nicotine addiction	1	K12302:TCONS_00054012
		ko05030	Cocaine addiction	2	K01593:TCONS_00011683 K04345:TCONS_00023531
		ko05031	Amphetamine addiction	2	K01593:TCONS_00011683 K04345:TCONS_00023531
Metabolism
	Metabolism of cofactors and vitamins
		ko00670	One carbon pool by folate	2	K00602:TCONS_00009146 K11787:TCONS_00053655
		ko00860	Porphyrin and chlorophyll metabolism	4	K00643:TCONS_00031332 K00699:TCONS_00052734 K00699:TCONS_00052735 K01195:TCONS_00020453
		ko00790	Folate biosynthesis	1	K01077:TCONS_00037757
		ko00770	Pantothenate and CoA biosynthesis	1	K00207:TCONS_00027117
		ko00130	Ubiquinone and other terpenoid-quinone biosynthesis	1	K00457:TCONS_00019971
		ko00760	Nicotinate and nicotinamide metabolism	2	K03783:TCONS_00044408 K03783:TCONS_00044410
		ko00830	Retinol metabolism	3	K00121:TCONS_00045704 K00699:TCONS_00052734 K00699:TCONS_00052735
	Global and overview maps
		ko01110	Biosynthesis of secondary metabolites	56	K00021:TCONS_00012460 K00025:TCONS_00040362 K00026:TCONS_00049240 K00088:TCONS_00004237 K00106:TCONS_00040544 K00121:TCONS_00045704 K00128:TCONS_00005185 K00128:TCONS_00040443 K00134:TCONS_00028766 K00162:TCONS_00010505 K00166:TCONS_00043301 K00167:TCONS_00031188 K00547:TCONS_00055416 K00602:TCONS_00009146 K00615:TCONS_00053961 K00789:TCONS_00047773 K00830:TCONS_00020273 K00849:TCONS_00010091 K00…
		ko01100	Metabolic pathways	109	K00008:TCONS_00047390 K00008:TCONS_00047393 K00011:TCONS_00005213 K00021:TCONS_00012460 K00025:TCONS_00040362 K00026:TCONS_00049240 K00029:TCONS_00024687 K00058:TCONS_00046808 K00088:TCONS_00004237 K00106:TCONS_00040544 K00121:TCONS_00045704 K00128:TCONS_00005185 K00128:TCONS_00040443 K00134:TCONS_00028766 K00162:TCONS_00010505 K00166:TCONS_00043301 K00167:TCONS_00031188 K00207:TCONS_00027117 K00…
		ko01120	Microbial metabolism in diverse environments	40	K00025:TCONS_00040362 K00026:TCONS_00049240 K00029:TCONS_00024687 K00058:TCONS_00046808 K00106:TCONS_00040544 K00121:TCONS_00045704 K00128:TCONS_00005185 K00128:TCONS_00040443 K00134:TCONS_00028766 K00162:TCONS_00010505 K00451:TCONS_00028306 K00615:TCONS_00053961 K00814:TCONS_00045541 K00814:TCONS_00045545 K00830:TCONS_00020273 K00948:TCONS_00005660 K00948:TCONS_00006128 K01070:TCONS_00030440 K01…
	Amino acid metabolism
		ko00250	Alanine, aspartate and glutamate metabolism	10	K00814:TCONS_00045541 K00814:TCONS_00045545 K00830:TCONS_00020273 K01755:TCONS_00026271 K01755:TCONS_00026272 K01915:TCONS_00001959 K01953:TCONS_00043755 K01953:TCONS_00043757 K13524:TCONS_00026454 K13566:TCONS_00027579
		ko00330	Arginine and proline metabolism	10	K00128:TCONS_00005185 K00128:TCONS_00040443 K00472:TCONS_00040051 K01581:TCONS_00016187 K01611:TCONS_00028430 K01755:TCONS_00026271 K01755:TCONS_00026272 K01915:TCONS_00001959 K08660:TCONS_00030418 K14677:TCONS_00039722
		ko00380	Tryptophan metabolism	8	K00128:TCONS_00005185 K00128:TCONS_00040443 K00252:TCONS_00020204 K00486:TCONS_00026728 K00816:TCONS_00029999 K01593:TCONS_00011683 K07511:TCONS_00021328 K07511:TCONS_00021329
		ko00260	Glycine, serine and threonine metabolism	8	K00058:TCONS_00046808 K00281:TCONS_00000934 K00552:TCONS_00052292 K00552:TCONS_00052295 K00643:TCONS_00031332 K00830:TCONS_00020273 K01834:TCONS_00050261 K15634:TCONS_00028869
		ko00310	Lysine degradation	6	K00128:TCONS_00005185 K00128:TCONS_00040443 K00252:TCONS_00020204 K00471:TCONS_00003941 K07511:TCONS_00021328 K07511:TCONS_00021329
		ko00360	Phenylalanine metabolism	2	K00457:TCONS_00019971 K01593:TCONS_00011683
		ko00280	Valine, leucine and isoleucine degradation	11	K00128:TCONS_00005185 K00128:TCONS_00040443 K00166:TCONS_00043301 K00167:TCONS_00031188 K01027:TCONS_00000969 K01968:TCONS_00029332 K01968:TCONS_00029334 K07511:TCONS_00021328 K07511:TCONS_00021329 K09699:TCONS_00034089 K13524:TCONS_00026454
		ko00270	Cysteine and methionine metabolism	3	K00547:TCONS_00055416 K00789:TCONS_00047773 K01611:TCONS_00028430
		ko00350	Tyrosine metabolism	6	K00121:TCONS_00045704 K00451:TCONS_00028306 K00457:TCONS_00019971 K01555:TCONS_00028463 K01555:TCONS_00028464 K01593:TCONS_00011683
		ko00340	Histidine metabolism	4	K00128:TCONS_00005185 K00128:TCONS_00040443 K01593:TCONS_00011683 K08660:TCONS_00030418
	Nucleotide metabolism
		ko00230	Purine metabolism	10	K00088:TCONS_00004237 K00106:TCONS_00040544 K00602:TCONS_00009146 K00939:TCONS_00023224 K00948:TCONS_00005660 K00948:TCONS_00006128 K01835:TCONS_00040315 K03783:TCONS_00044408 K03783:TCONS_00044410 K11787:TCONS_00053655
		ko00240	Pyrimidine metabolism	3	K00207:TCONS_00027117 K03783:TCONS_00044408 K03783:TCONS_00044410
	Metabolism of terpenoids and polyketides
		ko00981	Insect hormone biosynthesis	1	K14985:TCONS_00026787
		ko00903	Limonene and pinene degradation	2	K00128:TCONS_00005185 K00128:TCONS_00040443
		ko00900	Terpenoid backbone biosynthesis	1	K00021:TCONS_00012460
		ko01051	Biosynthesis of ansamycins	1	K00615:TCONS_00053961
	Glycan biosynthesis and metabolism
		ko00511	Other glycan degradation	6	K12309:TCONS_00026488 K12309:TCONS_00026489 K12373:TCONS_00045221 K12373:TCONS_00053665 K12373:TCONS_00053667 K12373:TCONS_00053669
		ko00604	Glycosphingolipid biosynthesis - ganglio series	6	K12309:TCONS_00026488 K12309:TCONS_00026489 K12373:TCONS_00045221 K12373:TCONS_00053665 K12373:TCONS_00053667 K12373:TCONS_00053669
		ko00514	Other types of O-glycan biosynthesis	3	K00699:TCONS_00052734 K00699:TCONS_00052735 K05948:TCONS_00026891
		ko00531	Glycosaminoglycan degradation	8	K01195:TCONS_00020453 K01205:TCONS_00035739 K12309:TCONS_00026488 K12309:TCONS_00026489 K12373:TCONS_00045221 K12373:TCONS_00053665 K12373:TCONS_00053667 K12373:TCONS_00053669
		ko00513	Various types of N-glycan biosynthesis	7	K01230:TCONS_00009232 K01231:TCONS_00019215 K07151:TCONS_00012711 K07151:TCONS_00019014 K12669:TCONS_00004040 K12670:TCONS_00011124 K14464:TCONS_00035711
		ko00603	Glycosphingolipid biosynthesis - globo series	4	K12373:TCONS_00045221 K12373:TCONS_00053665 K12373:TCONS_00053667 K12373:TCONS_00053669
		ko00510	N-Glycan biosynthesis	8	K00721:TCONS_00016150 K01228:TCONS_00046674 K01230:TCONS_00009232 K01231:TCONS_00019215 K07151:TCONS_00012711 K07151:TCONS_00019014 K12669:TCONS_00004040 K12670:TCONS_00011124
	Lipid metabolism
		ko01040	Biosynthesis of unsaturated fatty acids	3	K00232:TCONS_00010414 K00232:TCONS_00010427 K00507:TCONS_00041032
		ko00061	Fatty acid biosynthesis	1	K00665:TCONS_00049173
		ko00140	Steroid hormone biosynthesis	2	K00699:TCONS_00052734 K00699:TCONS_00052735
		ko00600	Sphingolipid metabolism	3	K12309:TCONS_00026488 K12309:TCONS_00026489 K12349:TCONS_00040254
		ko00590	Arachidonic acid metabolism	2	K00681:TCONS_00020999 K15730:TCONS_00024814
		ko00073	Cutin, suberine and wax biosynthesis	1	K13356:TCONS_00042522
		ko00062	Fatty acid elongation	2	K07511:TCONS_00021328 K07511:TCONS_00021329
		ko00592	alpha-Linolenic acid metabolism	2	K00232:TCONS_00010414 K00232:TCONS_00010427
		ko00072	Synthesis and degradation of ketone bodies	1	K01027:TCONS_00000969
		ko00071	Fatty acid degradation	8	K00121:TCONS_00045704 K00128:TCONS_00005185 K00128:TCONS_00040443 K00232:TCONS_00010414 K00232:TCONS_00010427 K00252:TCONS_00020204 K07511:TCONS_00021328 K07511:TCONS_00021329
		ko00561	Glycerolipid metabolism	4	K00011:TCONS_00005213 K00128:TCONS_00005185 K00128:TCONS_00040443 K13509:TCONS_00013692
		ko00564	Glycerophospholipid metabolism	5	K00006:TCONS_00048035 K00968:TCONS_00012818 K00993:TCONS_00016691 K00993:TCONS_00019812 K13509:TCONS_00013692
		ko00565	Ether lipid metabolism	2	K00993:TCONS_00016691 K00993:TCONS_00019812
	Xenobiotics biodegradation and metabolism
		ko00643	Styrene degradation	3	K00451:TCONS_00028306 K01555:TCONS_00028463 K01555:TCONS_00028464
		ko00982	Drug metabolism - cytochrome P450	4	K00121:TCONS_00045704 K00699:TCONS_00052734 K00699:TCONS_00052735 K00799:TCONS_00008595
		ko00362	Benzoate degradation	2	K07511:TCONS_00021328 K07511:TCONS_00021329
		ko00930	Caprolactam degradation	2	K07511:TCONS_00021328 K07511:TCONS_00021329
		ko00627	Aminobenzoate degradation	3	K01077:TCONS_00037757 K07511:TCONS_00021328 K07511:TCONS_00021329
		ko00625	Chloroalkane and chloroalkene degradation	3	K00121:TCONS_00045704 K00128:TCONS_00005185 K00128:TCONS_00040443
		ko00626	Naphthalene degradation	1	K00121:TCONS_00045704
		ko00983	Drug metabolism - other enzymes	6	K00088:TCONS_00004237 K00106:TCONS_00040544 K00207:TCONS_00027117 K00699:TCONS_00052734 K00699:TCONS_00052735 K01195:TCONS_00020453
		ko00980	Metabolism of xenobiotics by cytochrome P450	5	K00078:TCONS_00013304 K00121:TCONS_00045704 K00699:TCONS_00052734 K00699:TCONS_00052735 K00799:TCONS_00008595
	Chemical structure transformation maps
	Energy metabolism
		ko00910	Nitrogen metabolism	4	K01672:TCONS_00010156 K01915:TCONS_00001959 K01953:TCONS_00043755 K01953:TCONS_00043757
		ko00190	Oxidative phosphorylation	3	K02130:TCONS_00021302 K02133:TCONS_00048014 K02134:TCONS_00040151
		ko00680	Methane metabolism	10	K00058:TCONS_00046808 K00121:TCONS_00045704 K00830:TCONS_00020273 K01070:TCONS_00030440 K01070:TCONS_00030442 K01623:TCONS_00049095 K01834:TCONS_00050261 K03841:TCONS_00006094 K03841:TCONS_00006095 K15634:TCONS_00028869
		ko00720	Carbon fixation pathways in prokaryotes	3	K01648:TCONS_00055437 K01648:TCONS_00056533 K01681:TCONS_00006208
		ko00710	Carbon fixation in photosynthetic organisms	10	K00025:TCONS_00040362 K00026:TCONS_00049240 K00029:TCONS_00024687 K00615:TCONS_00053961 K00814:TCONS_00045541 K00814:TCONS_00045545 K01623:TCONS_00049095 K01803:TCONS_00002417 K03841:TCONS_00006094 K03841:TCONS_00006095
	Carbohydrate metabolism
		ko00020	Citrate cycle (TCA cycle)	7	K00025:TCONS_00040362 K00026:TCONS_00049240 K00162:TCONS_00010505 K01596:TCONS_00016558 K01648:TCONS_00055437 K01648:TCONS_00056533 K01681:TCONS_00006208
		ko00562	Inositol phosphate metabolism	1	K01803:TCONS_00002417
		ko00010	Glycolysis / Gluconeogenesis	15	K00121:TCONS_00045704 K00128:TCONS_00005185 K00128:TCONS_00040443 K00134:TCONS_00028766 K00162:TCONS_00010505 K01596:TCONS_00016558 K01623:TCONS_00049095 K01785:TCONS_00035755 K01803:TCONS_00002417 K01810:TCONS_00016142 K01834:TCONS_00050261 K01835:TCONS_00040315 K03841:TCONS_00006094 K03841:TCONS_00006095 K15634:TCONS_00028869
		ko00030	Pentose phosphate pathway	8	K00615:TCONS_00053961 K00948:TCONS_00005660 K00948:TCONS_00006128 K01623:TCONS_00049095 K01810:TCONS_00016142 K01835:TCONS_00040315 K03841:TCONS_00006094 K03841:TCONS_00006095
		ko00052	Galactose metabolism	6	K00011:TCONS_00005213 K00849:TCONS_00010091 K00849:TCONS_00021369 K01835:TCONS_00040315 K12309:TCONS_00026488 K12309:TCONS_00026489
		ko00500	Starch and sucrose metabolism	6	K00699:TCONS_00052734 K00699:TCONS_00052735 K01195:TCONS_00020453 K01810:TCONS_00016142 K01835:TCONS_00040315 K16055:TCONS_00019806
		ko00640	Propanoate metabolism	5	K00128:TCONS_00005185 K00128:TCONS_00040443 K07511:TCONS_00021328 K07511:TCONS_00021329 K13524:TCONS_00026454
		ko00040	Pentose and glucuronate interconversions	9	K00011:TCONS_00005213 K00078:TCONS_00013304 K00128:TCONS_00005185 K00128:TCONS_00040443 K00699:TCONS_00052734 K00699:TCONS_00052735 K00854:TCONS_00051773 K01195:TCONS_00020453 K13247:TCONS_00001039
		ko00520	Amino sugar and nucleotide sugar metabolism	11	K00849:TCONS_00010091 K00849:TCONS_00021369 K00966:TCONS_00016743 K01639:TCONS_00018242 K01810:TCONS_00016142 K01835:TCONS_00040315 K02564:TCONS_00036619 K12373:TCONS_00045221 K12373:TCONS_00053665 K12373:TCONS_00053667 K12373:TCONS_00053669
		ko00051	Fructose and mannose metabolism	8	K00008:TCONS_00047390 K00008:TCONS_00047393 K00011:TCONS_00005213 K00966:TCONS_00016743 K01623:TCONS_00049095 K01803:TCONS_00002417 K03841:TCONS_00006094 K03841:TCONS_00006095
		ko00620	Pyruvate metabolism	10	K00011:TCONS_00005213 K00025:TCONS_00040362 K00026:TCONS_00049240 K00029:TCONS_00024687 K00128:TCONS_00005185 K00128:TCONS_00040443 K00162:TCONS_00010505 K01069:TCONS_00027087 K01596:TCONS_00016558 K01759:TCONS_00000395
		ko00053	Ascorbate and aldarate metabolism	4	K00128:TCONS_00005185 K00128:TCONS_00040443 K00699:TCONS_00052734 K00699:TCONS_00052735
		ko00650	Butanoate metabolism	5	K00162:TCONS_00010505 K01027:TCONS_00000969 K07511:TCONS_00021328 K07511:TCONS_00021329 K13524:TCONS_00026454
		ko00630	Glyoxylate and dicarboxylate metabolism	6	K00025:TCONS_00040362 K00026:TCONS_00049240 K00830:TCONS_00020273 K01681:TCONS_00006208 K01915:TCONS_00001959 K02437:TCONS_00014869
	Metabolism of other amino acids
		ko00480	Glutathione metabolism	4	K00681:TCONS_00020999 K00799:TCONS_00008595 K01581:TCONS_00016187 K11140:TCONS_00053916
		ko00440	Phosphonate and phosphinate metabolism	3	K00968:TCONS_00012818 K00993:TCONS_00016691 K00993:TCONS_00019812
		ko00460	Cyanoamino acid metabolism	1	K00681:TCONS_00020999
		ko00410	beta-Alanine metabolism	7	K00128:TCONS_00005185 K00128:TCONS_00040443 K00207:TCONS_00027117 K07511:TCONS_00021328 K07511:TCONS_00021329 K08660:TCONS_00030418 K13524:TCONS_00026454
		ko00450	Selenocompound metabolism	1	K00816:TCONS_00029999
		ko00430	Taurine and hypotaurine metabolism	1	K00681:TCONS_00020999
	Biosynthesis of other secondary metabolites
		ko00965	Betalain biosynthesis	1	K01593:TCONS_00011683
		ko00944	Flavone and flavonol biosynthesis	1	K01195:TCONS_00020453
		ko00521	Streptomycin biosynthesis	1	K01835:TCONS_00040315
		ko00232	Caffeine metabolism	1	K00106:TCONS_00040544
		ko00950	Isoquinoline alkaloid biosynthesis	1	K01593:TCONS_00011683
		ko00901	Indole alkaloid biosynthesis	1	K01593:TCONS_00011683

## Sheet: MidGut_3h_diff
Genetic Information Processing
	Replication and repair
	Translation
	Transcription
	Folding, sorting and degradation
		ko04120	Ubiquitin mediated proteolysis	2	K10595:TCONS_00029871 K10615:TCONS_00000599
Cellular Processes
	Cell motility
		ko04810	Regulation of actin cytoskeleton	4	K05692:TCONS_00052818 K05692:TCONS_00054354 K05768:TCONS_00006327 K05768:TCONS_00006331
	Cell growth and death
		ko04115	p53 signaling pathway	1	K10808:TCONS_00051369
		ko04114	Oocyte meiosis	2	K02183:TCONS_00050026 K08836:TCONS_00036846
	Transport and catabolism
		ko04144	Endocytosis	1	K04646:TCONS_00048821
		ko04142	Lysosome	9	K01074:TCONS_00044671 K01363:TCONS_00026926 K04646:TCONS_00048821 K06129:TCONS_00014526 K12309:TCONS_00026489 K12382:TCONS_00053997 K13443:TCONS_00018711 K13443:TCONS_00031970 K13443:TCONS_00032693
		ko04145	Phagosome	5	K04659:TCONS_00007822 K05692:TCONS_00052818 K05692:TCONS_00054354 K07375:TCONS_00012540 K07375:TCONS_00012769
	Cell communication
		ko04530	Tight junction	3	K05692:TCONS_00052818 K05692:TCONS_00054354 K10352:TCONS_00001713
		ko04520	Adherens junction	2	K05692:TCONS_00052818 K05692:TCONS_00054354
		ko04540	Gap junction	2	K07375:TCONS_00012540 K07375:TCONS_00012769
		ko04510	Focal adhesion	8	K03900:TCONS_00003109 K04437:TCONS_00050988 K04659:TCONS_00007822 K05635:TCONS_00007992 K05636:TCONS_00004674 K05692:TCONS_00052818 K05692:TCONS_00054354 K06240:TCONS_00008277
Organismal Systems
	Nervous system
		ko04724	Glutamatergic synapse	1	K12302:TCONS_00054012
		ko04725	Cholinergic synapse	1	K01049:TCONS_00047996
		ko04728	Dopaminergic synapse	1	K02183:TCONS_00050026
		ko04720	Long-term potentiation	1	K02183:TCONS_00050026
		ko04726	Serotonergic synapse	1	K04153:TCONS_00026587
		ko04722	Neurotrophin signaling pathway	3	K02183:TCONS_00050026 K12460:TCONS_00036869 K12460:TCONS_00038595
		ko04723	Retrograde endocannabinoid signaling	1	K12302:TCONS_00054012
		ko04721	Synaptic vesicle cycle	2	K04646:TCONS_00048821 K12302:TCONS_00054012
	Excretory system
		ko04961	Endocrine and other factor-regulated calcium reabsorption	2	K01540:TCONS_00023155 K04646:TCONS_00048821
		ko04960	Aldosterone-regulated sodium reabsorption	1	K01540:TCONS_00023155
		ko04964	Proximal tubule bicarbonate reclamation	1	K01540:TCONS_00023155
	Sensory system
		ko04744	Phototransduction	1	K02183:TCONS_00050026
		ko04740	Olfactory transduction	1	K02183:TCONS_00050026
		ko04745	Phototransduction - fly	3	K02183:TCONS_00050026 K05692:TCONS_00052818 K05692:TCONS_00054354
	Digestive system
		ko04970	Salivary secretion	3	K01540:TCONS_00023155 K02183:TCONS_00050026 K13915:TCONS_00040322
		ko04974	Protein digestion and absorption	3	K01285:TCONS_00051492 K01540:TCONS_00023155 K08187:TCONS_00042407
		ko04975	Fat digestion and absorption	1	K14463:TCONS_00028351
		ko04971	Gastric acid secretion	2	K01540:TCONS_00023155 K02183:TCONS_00050026
		ko04972	Pancreatic secretion	1	K01540:TCONS_00023155
		ko04978	Mineral absorption	1	K01540:TCONS_00023155
		ko04976	Bile secretion	1	K01540:TCONS_00023155
		ko04973	Carbohydrate digestion and absorption	1	K01540:TCONS_00023155
		ko04977	Vitamin digestion and absorption	1	K14616:TCONS_00009341
	Endocrine system
		ko04912	GnRH signaling pathway	1	K02183:TCONS_00050026
		ko04910	Insulin signaling pathway	1	K02183:TCONS_00050026
		ko04916	Melanogenesis	1	K02183:TCONS_00050026
	Circulatory system
		ko04270	Vascular smooth muscle contraction	2	K02183:TCONS_00050026 K04577:TCONS_00037970
		ko04260	Cardiac muscle contraction	2	K01540:TCONS_00023155 K10374:TCONS_00005717
	Immune system
		ko04620	Toll-like receptor signaling pathway	2	K05401:TCONS_00006689 K05401:TCONS_00042362
		ko04666	Fc gamma R-mediated phagocytosis	2	K05768:TCONS_00006327 K05768:TCONS_00006331
		ko04612	Antigen processing and presentation	1	K01363:TCONS_00026926
		ko04670	Leukocyte transendothelial migration	2	K05692:TCONS_00052818 K05692:TCONS_00054354
		ko04610	Complement and coagulation cascades	1	K03900:TCONS_00003109
	Development
		ko04360	Axon guidance	1	K07520:TCONS_00003442
		ko04320	Dorso-ventral axis formation	3	K02177:TCONS_00014238 K02215:TCONS_00029500 K02599:TCONS_00003220
	Environmental adaptation
		ko04626	Plant-pathogen interaction	1	K02183:TCONS_00050026
Environmental Information Processing
	Signal transduction
		ko04010	MAPK signaling pathway	2	K04381:TCONS_00023194 K04437:TCONS_00050988
		ko04070	Phosphatidylinositol signaling system	1	K02183:TCONS_00050026
		ko04350	TGF-beta signaling pathway	1	K04659:TCONS_00007822
		ko04020	Calcium signaling pathway	1	K02183:TCONS_00050026
		ko04330	Notch signaling pathway	1	K02599:TCONS_00003220
	Signaling molecules and interaction
		ko04080	Neuroactive ligand-receptor interaction	2	K04153:TCONS_00026587 K04577:TCONS_00037970
		ko04512	ECM-receptor interaction	6	K03900:TCONS_00003109 K04659:TCONS_00007822 K05635:TCONS_00007992 K05636:TCONS_00004674 K06240:TCONS_00008277 K06258:TCONS_00005394
	Membrane transport
Human Diseases
	Endocrine and metabolic diseases
	Immune diseases
	Infectious diseases: Bacterial
		ko05130	Pathogenic Escherichia coli infection	4	K05692:TCONS_00052818 K05692:TCONS_00054354 K07375:TCONS_00012540 K07375:TCONS_00012769
		ko05152	Tuberculosis	1	K02183:TCONS_00050026
		ko05100	Bacterial invasion of epithelial cells	3	K04646:TCONS_00048821 K05692:TCONS_00052818 K05692:TCONS_00054354
		ko05110	Vibrio cholerae infection	2	K05692:TCONS_00052818 K05692:TCONS_00054354
		ko05131	Shigellosis	2	K05692:TCONS_00052818 K05692:TCONS_00054354
		ko05133	Pertussis	1	K02183:TCONS_00050026
		ko05132	Salmonella infection	3	K04437:TCONS_00050988 K05692:TCONS_00052818 K05692:TCONS_00054354
	Cancers: Specific types
		ko05214	Glioma	1	K02183:TCONS_00050026
		ko05222	Small cell lung cancer	3	K05635:TCONS_00007992 K05636:TCONS_00004674 K06240:TCONS_00008277
	Neurodegenerative diseases
		ko05016	Huntington's disease	1	K04646:TCONS_00048821
		ko05010	Alzheimer's disease	2	K02183:TCONS_00050026 K04550:TCONS_00046763
		ko05020	Prion diseases	1	K05635:TCONS_00007992
	Infectious diseases: Parasitic
		ko05146	Amoebiasis	5	K05635:TCONS_00007992 K05636:TCONS_00004674 K06240:TCONS_00008277 K13963:TCONS_00007484 K13963:TCONS_00038908
		ko05144	Malaria	2	K04550:TCONS_00046763 K04659:TCONS_00007822
		ko05145	Toxoplasmosis	3	K05635:TCONS_00007992 K05636:TCONS_00004674 K06240:TCONS_00008277
	Cardiovascular diseases
		ko05414	Dilated cardiomyopathy	3	K05692:TCONS_00052818 K05692:TCONS_00054354 K10374:TCONS_00005717
		ko05416	Viral myocarditis	3	K05692:TCONS_00052818 K05692:TCONS_00054354 K10352:TCONS_00001713
		ko05410	Hypertrophic cardiomyopathy (HCM)	3	K05692:TCONS_00052818 K05692:TCONS_00054354 K10374:TCONS_00005717
		ko05412	Arrhythmogenic right ventricular cardiomyopathy (ARVC)	2	K05692:TCONS_00052818 K05692:TCONS_00054354
	Cancers: Overview
		ko05200	Pathways in cancer	3	K05635:TCONS_00007992 K05636:TCONS_00004674 K06240:TCONS_00008277
		ko05203	Viral carcinogenesis	2	K05768:TCONS_00006327 K05768:TCONS_00006331
		ko05204	Chemical carcinogenesis	2	K00699:TCONS_00033019 K00699:TCONS_00052735
	Infectious diseases: Viral
		ko05164	Influenza A	4	K05401:TCONS_00006689 K05401:TCONS_00042362 K05692:TCONS_00052818 K05692:TCONS_00054354
		ko05160	Hepatitis C	2	K05401:TCONS_00006689 K05401:TCONS_00042362
		ko05168	Herpes simplex infection	2	K05401:TCONS_00006689 K05401:TCONS_00042362
	Substance dependence
		ko05034	Alcoholism	1	K02183:TCONS_00050026
		ko05033	Nicotine addiction	1	K12302:TCONS_00054012
		ko05031	Amphetamine addiction	1	K02183:TCONS_00050026
Metabolism
	Metabolism of cofactors and vitamins
		ko00670	One carbon pool by folate	1	K00289:TCONS_00053935
		ko00860	Porphyrin and chlorophyll metabolism	2	K00699:TCONS_00033019 K00699:TCONS_00052735
		ko00830	Retinol metabolism	2	K00699:TCONS_00033019 K00699:TCONS_00052735
	Global and overview maps
		ko01110	Biosynthesis of secondary metabolites	4	K00036:TCONS_00023467 K00939:TCONS_00023224 K00948:TCONS_00005660 K01183:TCONS_00038986
		ko01100	Metabolic pathways	13	K00036:TCONS_00023467 K00486:TCONS_00026728 K00699:TCONS_00033019 K00699:TCONS_00052735 K00827:TCONS_00044845 K00827:TCONS_00045454 K00939:TCONS_00023224 K00942:TCONS_00014341 K00948:TCONS_00005660 K01074:TCONS_00044671 K10808:TCONS_00051369 K12309:TCONS_00026489 K13247:TCONS_00001039
		ko01120	Microbial metabolism in diverse environments	2	K00036:TCONS_00023467 K00948:TCONS_00005660
	Amino acid metabolism
		ko00250	Alanine, aspartate and glutamate metabolism	2	K00827:TCONS_00044845 K00827:TCONS_00045454
		ko00380	Tryptophan metabolism	1	K00486:TCONS_00026728
		ko00260	Glycine, serine and threonine metabolism	3	K00552:TCONS_00052295 K00827:TCONS_00044845 K00827:TCONS_00045454
		ko00310	Lysine degradation	2	K00471:TCONS_00022220 K11703:TCONS_00001748
	Nucleotide metabolism
		ko00230	Purine metabolism	4	K00939:TCONS_00023224 K00942:TCONS_00014341 K00948:TCONS_00005660 K10808:TCONS_00051369
		ko00240	Pyrimidine metabolism	1	K10808:TCONS_00051369
	Metabolism of terpenoids and polyketides
	Glycan biosynthesis and metabolism
		ko00511	Other glycan degradation	1	K12309:TCONS_00026489
		ko00604	Glycosphingolipid biosynthesis - ganglio series	1	K12309:TCONS_00026489
		ko00514	Other types of O-glycan biosynthesis	3	K00699:TCONS_00033019 K00699:TCONS_00052735 K11703:TCONS_00001748
		ko00531	Glycosaminoglycan degradation	1	K12309:TCONS_00026489
	Lipid metabolism
		ko00140	Steroid hormone biosynthesis	2	K00699:TCONS_00033019 K00699:TCONS_00052735
		ko00600	Sphingolipid metabolism	1	K12309:TCONS_00026489
		ko00062	Fatty acid elongation	1	K01074:TCONS_00044671
		ko00564	Glycerophospholipid metabolism	2	K01049:TCONS_00047996 K06129:TCONS_00014526
	Xenobiotics biodegradation and metabolism
		ko00982	Drug metabolism - cytochrome P450	2	K00699:TCONS_00033019 K00699:TCONS_00052735
		ko00983	Drug metabolism - other enzymes	2	K00699:TCONS_00033019 K00699:TCONS_00052735
		ko00980	Metabolism of xenobiotics by cytochrome P450	2	K00699:TCONS_00033019 K00699:TCONS_00052735
	Chemical structure transformation maps
	Energy metabolism
		ko00910	Nitrogen metabolism	1	K01672:TCONS_00010156
	Carbohydrate metabolism
		ko00030	Pentose phosphate pathway	2	K00036:TCONS_00023467 K00948:TCONS_00005660
		ko00052	Galactose metabolism	1	K12309:TCONS_00026489
		ko00500	Starch and sucrose metabolism	2	K00699:TCONS_00033019 K00699:TCONS_00052735
		ko00040	Pentose and glucuronate interconversions	3	K00699:TCONS_00033019 K00699:TCONS_00052735 K13247:TCONS_00001039
		ko00520	Amino sugar and nucleotide sugar metabolism	1	K01183:TCONS_00038986
		ko00053	Ascorbate and aldarate metabolism	2	K00699:TCONS_00033019 K00699:TCONS_00052735
	Metabolism of other amino acids
		ko00480	Glutathione metabolism	2	K00036:TCONS_00023467 K10808:TCONS_00051369
	Biosynthesis of other secondary metabolites

## Sheet: MidGut_24h_diff
Genetic Information Processing
	Replication and repair
	Translation
		ko03008	Ribosome biogenesis in eukaryotes	1	K11129:TCONS_00000106
	Transcription
	Folding, sorting and degradation
		ko04120	Ubiquitin mediated proteolysis	1	K03348:TCONS_00032027
		ko04141	Protein processing in endoplasmic reticulum	2	K09542:TCONS_00017530 K09542:TCONS_00055503
Cellular Processes
	Cell motility
		ko04810	Regulation of actin cytoskeleton	2	K05692:TCONS_00052818 K05768:TCONS_00006327
	Cell growth and death
		ko04113	Meiosis - yeast	1	K03348:TCONS_00032027
		ko04111	Cell cycle - yeast	1	K03348:TCONS_00032027
		ko04115	p53 signaling pathway	1	K10808:TCONS_00051369
		ko04110	Cell cycle	1	K03348:TCONS_00032027
		ko04114	Oocyte meiosis	1	K03348:TCONS_00032027
	Transport and catabolism
		ko04146	Peroxisome	2	K00232:TCONS_00025492 K00232:TCONS_00025497
		ko04142	Lysosome	4	K01195:TCONS_00020453 K12373:TCONS_00053667 K12373:TCONS_00053669 K13443:TCONS_00018711
		ko04145	Phagosome	2	K05692:TCONS_00052818 K07375:TCONS_00012540
	Cell communication
		ko04530	Tight junction	1	K05692:TCONS_00052818
		ko04520	Adherens junction	1	K05692:TCONS_00052818
		ko04540	Gap junction	1	K07375:TCONS_00012540
		ko04510	Focal adhesion	1	K05692:TCONS_00052818
Organismal Systems
	Nervous system
		ko04726	Serotonergic synapse	1	K04153:TCONS_00026587
		ko04722	Neurotrophin signaling pathway	3	K12460:TCONS_00036869 K12460:TCONS_00038595 K12460:TCONS_00042604
	Excretory system
		ko04961	Endocrine and other factor-regulated calcium reabsorption	1	K01540:TCONS_00023155
		ko04960	Aldosterone-regulated sodium reabsorption	1	K01540:TCONS_00023155
		ko04964	Proximal tubule bicarbonate reclamation	1	K01540:TCONS_00023155
	Sensory system
		ko04745	Phototransduction - fly	1	K05692:TCONS_00052818
	Digestive system
		ko04970	Salivary secretion	1	K01540:TCONS_00023155
		ko04974	Protein digestion and absorption	4	K01312:TCONS_00056874 K01540:TCONS_00023155 K05849:TCONS_00001993 K05849:TCONS_00001994
		ko04971	Gastric acid secretion	1	K01540:TCONS_00023155
		ko04972	Pancreatic secretion	2	K01312:TCONS_00056874 K01540:TCONS_00023155
		ko04978	Mineral absorption	2	K01540:TCONS_00023155 K14686:TCONS_00002858
		ko04976	Bile secretion	2	K01540:TCONS_00023155 K07299:TCONS_00041489
		ko04973	Carbohydrate digestion and absorption	2	K01176:TCONS_00020036 K01540:TCONS_00023155
	Endocrine system
		ko04914	Progesterone-mediated oocyte maturation	1	K03348:TCONS_00032027
		ko04920	Adipocytokine signaling pathway	1	K07299:TCONS_00041489
		ko04614	Renin-angiotensin system	1	K01283:TCONS_00009371
		ko03320	PPAR signaling pathway	2	K00232:TCONS_00025492 K00232:TCONS_00025497
	Circulatory system
		ko04260	Cardiac muscle contraction	1	K01540:TCONS_00023155
	Immune system
		ko04666	Fc gamma R-mediated phagocytosis	1	K05768:TCONS_00006327
		ko04670	Leukocyte transendothelial migration	1	K05692:TCONS_00052818
	Development
		ko04360	Axon guidance	1	K07520:TCONS_00003615
		ko04320	Dorso-ventral axis formation	3	K02215:TCONS_00011557 K02215:TCONS_00029500 K02215:TCONS_00051100
	Environmental adaptation
		ko04710	Circadian rhythm	1	K02295:TCONS_00027223
Environmental Information Processing
	Signal transduction
		ko04010	MAPK signaling pathway	1	K04381:TCONS_00023194
		ko04020	Calcium signaling pathway	2	K05849:TCONS_00001993 K05849:TCONS_00001994
	Signaling molecules and interaction
		ko04080	Neuroactive ligand-receptor interaction	2	K01312:TCONS_00056874 K04153:TCONS_00026587
		ko04514	Cell adhesion molecules (CAMs)	1	K06491:TCONS_00014349
	Membrane transport
Human Diseases
	Endocrine and metabolic diseases
		ko04950	Maturity onset diabetes of the young	1	K08035:TCONS_00019058
	Immune diseases
		ko05322	Systemic lupus erythematosus	1	K11254:TCONS_00057112
	Infectious diseases: Bacterial
		ko05130	Pathogenic Escherichia coli infection	2	K05692:TCONS_00052818 K07375:TCONS_00012540
		ko05100	Bacterial invasion of epithelial cells	1	K05692:TCONS_00052818
		ko05110	Vibrio cholerae infection	1	K05692:TCONS_00052818
		ko05131	Shigellosis	1	K05692:TCONS_00052818
		ko05132	Salmonella infection	1	K05692:TCONS_00052818
	Cancers: Specific types
		ko05211	Renal cell carcinoma	1	K07299:TCONS_00041489
	Neurodegenerative diseases
		ko05020	Prion diseases	1	K06491:TCONS_00014349
	Infectious diseases: Parasitic
		ko05142	Chagas disease (American trypanosomiasis)	1	K01283:TCONS_00009371
	Cardiovascular diseases
		ko05414	Dilated cardiomyopathy	1	K05692:TCONS_00052818
		ko05416	Viral myocarditis	1	K05692:TCONS_00052818
		ko05410	Hypertrophic cardiomyopathy (HCM)	2	K01283:TCONS_00009371 K05692:TCONS_00052818
		ko05412	Arrhythmogenic right ventricular cardiomyopathy (ARVC)	1	K05692:TCONS_00052818
	Cancers: Overview
		ko05200	Pathways in cancer	1	K07299:TCONS_00041489
		ko05203	Viral carcinogenesis	2	K05768:TCONS_00006327 K11254:TCONS_00057112
		ko05204	Chemical carcinogenesis	3	K00699:TCONS_00052735 K00799:TCONS_00008595 K00799:TCONS_00055599
	Infectious diseases: Viral
		ko05164	Influenza A	2	K01312:TCONS_00056874 K05692:TCONS_00052818
		ko05166	HTLV-I infection	2	K03348:TCONS_00032027 K07299:TCONS_00041489
	Substance dependence
		ko05034	Alcoholism	1	K11254:TCONS_00057112
Metabolism
	Metabolism of cofactors and vitamins
		ko00860	Porphyrin and chlorophyll metabolism	2	K00699:TCONS_00052735 K01195:TCONS_00020453
		ko00830	Retinol metabolism	1	K00699:TCONS_00052735
	Global and overview maps
		ko01110	Biosynthesis of secondary metabolites	8	K00088:TCONS_00004237 K00939:TCONS_00023224 K00972:TCONS_00007149 K01062:TCONS_00046388 K02437:TCONS_00014869 K02564:TCONS_00036619 K12373:TCONS_00053667 K12373:TCONS_00053669
		ko01100	Metabolic pathways	19	K00008:TCONS_00047390 K00008:TCONS_00047393 K00088:TCONS_00004237 K00232:TCONS_00025492 K00232:TCONS_00025497 K00699:TCONS_00052735 K00814:TCONS_00045545 K00939:TCONS_00023224 K00972:TCONS_00007149 K01062:TCONS_00046388 K01176:TCONS_00020036 K01195:TCONS_00020453 K01231:TCONS_00019215 K01555:TCONS_00028463 K01697:TCONS_00000184 K02564:TCONS_00036619 K10808:TCONS_00051369 K12373:TCONS_00053667 K12…
		ko01120	Microbial metabolism in diverse environments	2	K00814:TCONS_00045545 K01555:TCONS_00028463
	Amino acid metabolism
		ko00250	Alanine, aspartate and glutamate metabolism	1	K00814:TCONS_00045545
		ko00260	Glycine, serine and threonine metabolism	1	K01697:TCONS_00000184
		ko00270	Cysteine and methionine metabolism	1	K01697:TCONS_00000184
		ko00350	Tyrosine metabolism	1	K01555:TCONS_00028463
	Nucleotide metabolism
		ko00230	Purine metabolism	3	K00088:TCONS_00004237 K00939:TCONS_00023224 K10808:TCONS_00051369
		ko00240	Pyrimidine metabolism	1	K10808:TCONS_00051369
	Metabolism of terpenoids and polyketides
	Glycan biosynthesis and metabolism
		ko00511	Other glycan degradation	2	K12373:TCONS_00053667 K12373:TCONS_00053669
		ko00604	Glycosphingolipid biosynthesis - ganglio series	2	K12373:TCONS_00053667 K12373:TCONS_00053669
		ko00514	Other types of O-glycan biosynthesis	1	K00699:TCONS_00052735
		ko00531	Glycosaminoglycan degradation	3	K01195:TCONS_00020453 K12373:TCONS_00053667 K12373:TCONS_00053669
		ko00513	Various types of N-glycan biosynthesis	1	K01231:TCONS_00019215
		ko00603	Glycosphingolipid biosynthesis - globo series	2	K12373:TCONS_00053667 K12373:TCONS_00053669
		ko00510	N-Glycan biosynthesis	1	K01231:TCONS_00019215
	Lipid metabolism
		ko01040	Biosynthesis of unsaturated fatty acids	2	K00232:TCONS_00025492 K00232:TCONS_00025497
		ko00140	Steroid hormone biosynthesis	1	K00699:TCONS_00052735
		ko00592	alpha-Linolenic acid metabolism	2	K00232:TCONS_00025492 K00232:TCONS_00025497
		ko00071	Fatty acid degradation	2	K00232:TCONS_00025492 K00232:TCONS_00025497
		ko00565	Ether lipid metabolism	1	K01062:TCONS_00046388
	Xenobiotics biodegradation and metabolism
		ko00643	Styrene degradation	1	K01555:TCONS_00028463
		ko00982	Drug metabolism - cytochrome P450	3	K00699:TCONS_00052735 K00799:TCONS_00008595 K00799:TCONS_00055599
		ko00983	Drug metabolism - other enzymes	3	K00088:TCONS_00004237 K00699:TCONS_00052735 K01195:TCONS_00020453
		ko00980	Metabolism of xenobiotics by cytochrome P450	3	K00699:TCONS_00052735 K00799:TCONS_00008595 K00799:TCONS_00055599
	Chemical structure transformation maps
	Energy metabolism
		ko00710	Carbon fixation in photosynthetic organisms	1	K00814:TCONS_00045545
	Carbohydrate metabolism
		ko00500	Starch and sucrose metabolism	3	K00699:TCONS_00052735 K01176:TCONS_00020036 K01195:TCONS_00020453
		ko00040	Pentose and glucuronate interconversions	2	K00699:TCONS_00052735 K01195:TCONS_00020453
		ko00520	Amino sugar and nucleotide sugar metabolism	4	K00972:TCONS_00007149 K02564:TCONS_00036619 K12373:TCONS_00053667 K12373:TCONS_00053669
		ko00051	Fructose and mannose metabolism	2	K00008:TCONS_00047390 K00008:TCONS_00047393
		ko00053	Ascorbate and aldarate metabolism	1	K00699:TCONS_00052735
		ko00630	Glyoxylate and dicarboxylate metabolism	1	K02437:TCONS_00014869
	Metabolism of other amino acids
		ko00480	Glutathione metabolism	3	K00799:TCONS_00008595 K00799:TCONS_00055599 K10808:TCONS_00051369
	Biosynthesis of other secondary metabolites
		ko00944	Flavone and flavonol biosynthesis	1	K01195:TCONS_00020453

## Sheet: MidGut_72h_diff
Genetic Information Processing
	Replication and repair
	Translation
		ko03008	Ribosome biogenesis in eukaryotes	1	K11129:TCONS_00000106
	Transcription
	Folding, sorting and degradation
		ko04120	Ubiquitin mediated proteolysis	3	K03348:TCONS_00032027 K03362:TCONS_00027870 K10595:TCONS_00029871
		ko04141	Protein processing in endoplasmic reticulum	3	K09542:TCONS_00015355 K09542:TCONS_00017530 K09542:TCONS_00055503
Cellular Processes
	Cell motility
		ko04810	Regulation of actin cytoskeleton	5	K00907:TCONS_00001752 K05692:TCONS_00052818 K05699:TCONS_00033149 K05768:TCONS_00006327 K05768:TCONS_00006331
	Cell growth and death
		ko04113	Meiosis - yeast	1	K03348:TCONS_00032027
		ko04111	Cell cycle - yeast	1	K03348:TCONS_00032027
		ko04115	p53 signaling pathway	1	K10808:TCONS_00051369
		ko04110	Cell cycle	1	K03348:TCONS_00032027
		ko04114	Oocyte meiosis	3	K02183:TCONS_00050026 K03348:TCONS_00032027 K03362:TCONS_00027870
	Transport and catabolism
		ko04146	Peroxisome	3	K00232:TCONS_00025492 K00232:TCONS_00025497 K11147:TCONS_00042683
		ko04144	Endocytosis	1	K04439:TCONS_00013094
		ko04142	Lysosome	5	K01363:TCONS_00026926 K12382:TCONS_00053997 K13443:TCONS_00018711 K13443:TCONS_00031970 K13443:TCONS_00032693
		ko04145	Phagosome	3	K04659:TCONS_00007822 K05692:TCONS_00052818 K07375:TCONS_00012540
	Cell communication
		ko04530	Tight junction	3	K05692:TCONS_00052818 K05699:TCONS_00033149 K10352:TCONS_00001713
		ko04520	Adherens junction	2	K05692:TCONS_00052818 K05699:TCONS_00033149
		ko04540	Gap junction	1	K07375:TCONS_00012540
		ko04510	Focal adhesion	10	K00907:TCONS_00001752 K03900:TCONS_00003109 K04437:TCONS_00054680 K04659:TCONS_00007822 K05635:TCONS_00007992 K05636:TCONS_00004651 K05636:TCONS_00004674 K05692:TCONS_00052818 K05699:TCONS_00033149 K06240:TCONS_00008277
Organismal Systems
	Nervous system
		ko04728	Dopaminergic synapse	1	K02183:TCONS_00050026
		ko04720	Long-term potentiation	1	K02183:TCONS_00050026
		ko04726	Serotonergic synapse	1	K04153:TCONS_00026587
		ko04722	Neurotrophin signaling pathway	5	K02183:TCONS_00050026 K12460:TCONS_00022386 K12460:TCONS_00038595 K12460:TCONS_00042604 K12460:TCONS_00043365
	Excretory system
		ko04961	Endocrine and other factor-regulated calcium reabsorption	1	K01540:TCONS_00023155
		ko04960	Aldosterone-regulated sodium reabsorption	1	K01540:TCONS_00023155
		ko04964	Proximal tubule bicarbonate reclamation	1	K01540:TCONS_00023155
	Sensory system
		ko04744	Phototransduction	2	K02183:TCONS_00050026 K04439:TCONS_00013094
		ko04740	Olfactory transduction	1	K02183:TCONS_00050026
		ko04745	Phototransduction - fly	2	K02183:TCONS_00050026 K05692:TCONS_00052818
	Digestive system
		ko04970	Salivary secretion	2	K01540:TCONS_00023155 K02183:TCONS_00050026
		ko04974	Protein digestion and absorption	8	K01278:TCONS_00022900 K01285:TCONS_00051492 K01312:TCONS_00049827 K01312:TCONS_00056874 K01540:TCONS_00023155 K05849:TCONS_00001993 K05849:TCONS_00001994 K08187:TCONS_00042407
		ko04975	Fat digestion and absorption	2	K13509:TCONS_00013692 K14463:TCONS_00028351
		ko04971	Gastric acid secretion	3	K00907:TCONS_00001752 K01540:TCONS_00023155 K02183:TCONS_00050026
		ko04972	Pancreatic secretion	3	K01312:TCONS_00049827 K01312:TCONS_00056874 K01540:TCONS_00023155
		ko04978	Mineral absorption	2	K01540:TCONS_00023155 K14686:TCONS_00002858
		ko04976	Bile secretion	3	K00021:TCONS_00012460 K01540:TCONS_00023155 K07299:TCONS_00041489
		ko04973	Carbohydrate digestion and absorption	3	K01176:TCONS_00007685 K01176:TCONS_00020036 K01540:TCONS_00023155
		ko04977	Vitamin digestion and absorption	1	K14616:TCONS_00009341
	Endocrine system
		ko04912	GnRH signaling pathway	1	K02183:TCONS_00050026
		ko04914	Progesterone-mediated oocyte maturation	1	K03348:TCONS_00032027
		ko04920	Adipocytokine signaling pathway	2	K07299:TCONS_00041489 K15013:TCONS_00013521
		ko04614	Renin-angiotensin system	2	K01283:TCONS_00009368 K01283:TCONS_00009371
		ko04910	Insulin signaling pathway	1	K02183:TCONS_00050026
		ko04916	Melanogenesis	1	K02183:TCONS_00050026
		ko03320	PPAR signaling pathway	3	K00232:TCONS_00025492 K00232:TCONS_00025497 K15013:TCONS_00013521
	Circulatory system
		ko04270	Vascular smooth muscle contraction	3	K00907:TCONS_00001752 K02183:TCONS_00050026 K04577:TCONS_00037970
		ko04260	Cardiac muscle contraction	1	K01540:TCONS_00023155
	Immune system
		ko04620	Toll-like receptor signaling pathway	4	K05401:TCONS_00006689 K05401:TCONS_00006697 K05401:TCONS_00033208 K05401:TCONS_00042362
		ko04666	Fc gamma R-mediated phagocytosis	2	K05768:TCONS_00006327 K05768:TCONS_00006331
		ko04612	Antigen processing and presentation	1	K01363:TCONS_00026926
		ko04062	Chemokine signaling pathway	1	K04439:TCONS_00013094
		ko04670	Leukocyte transendothelial migration	2	K05692:TCONS_00052818 K05699:TCONS_00033149
		ko04610	Complement and coagulation cascades	1	K03900:TCONS_00003109
	Development
		ko04360	Axon guidance	3	K07520:TCONS_00003442 K07520:TCONS_00003615 K07520:TCONS_00003617
		ko04320	Dorso-ventral axis formation	5	K02215:TCONS_00011557 K02215:TCONS_00022692 K02215:TCONS_00029500 K02215:TCONS_00051100 K02599:TCONS_00003220
	Environmental adaptation
		ko04626	Plant-pathogen interaction	1	K02183:TCONS_00050026
		ko04710	Circadian rhythm	2	K02295:TCONS_00027223 K03362:TCONS_00027870
Environmental Information Processing
	Signal transduction
		ko04010	MAPK signaling pathway	3	K04381:TCONS_00023194 K04437:TCONS_00054680 K04439:TCONS_00013094
		ko04340	Hedgehog signaling pathway	1	K03362:TCONS_00027870
		ko04070	Phosphatidylinositol signaling system	1	K02183:TCONS_00050026
		ko04350	TGF-beta signaling pathway	1	K04659:TCONS_00007822
		ko02020	Two-component system	1	K01077:TCONS_00037757
		ko04310	Wnt signaling pathway	1	K03362:TCONS_00027870
		ko04020	Calcium signaling pathway	4	K00907:TCONS_00001752 K02183:TCONS_00050026 K05849:TCONS_00001993 K05849:TCONS_00001994
		ko04330	Notch signaling pathway	1	K02599:TCONS_00003220
	Signaling molecules and interaction
		ko04080	Neuroactive ligand-receptor interaction	4	K01312:TCONS_00049827 K01312:TCONS_00056874 K04153:TCONS_00026587 K04577:TCONS_00037970
		ko04514	Cell adhesion molecules (CAMs)	2	K06491:TCONS_00004757 K06491:TCONS_00014349
		ko04512	ECM-receptor interaction	7	K03900:TCONS_00003109 K04659:TCONS_00007822 K05635:TCONS_00007992 K05636:TCONS_00004651 K05636:TCONS_00004674 K06240:TCONS_00008277 K06258:TCONS_00005394
	Membrane transport
Human Diseases
	Endocrine and metabolic diseases
	Immune diseases
		ko05322	Systemic lupus erythematosus	2	K05699:TCONS_00033149 K11254:TCONS_00057112
	Infectious diseases: Bacterial
		ko05130	Pathogenic Escherichia coli infection	2	K05692:TCONS_00052818 K07375:TCONS_00012540
		ko05152	Tuberculosis	1	K02183:TCONS_00050026
		ko05100	Bacterial invasion of epithelial cells	1	K05692:TCONS_00052818
		ko05110	Vibrio cholerae infection	1	K05692:TCONS_00052818
		ko05131	Shigellosis	2	K03362:TCONS_00027870 K05692:TCONS_00052818
		ko05133	Pertussis	1	K02183:TCONS_00050026
		ko05132	Salmonella infection	2	K04437:TCONS_00054680 K05692:TCONS_00052818
	Cancers: Specific types
		ko05214	Glioma	1	K02183:TCONS_00050026
		ko05211	Renal cell carcinoma	1	K07299:TCONS_00041489
		ko05222	Small cell lung cancer	4	K05635:TCONS_00007992 K05636:TCONS_00004651 K05636:TCONS_00004674 K06240:TCONS_00008277
	Neurodegenerative diseases
		ko05010	Alzheimer's disease	2	K02183:TCONS_00050026 K04550:TCONS_00057339
		ko05020	Prion diseases	3	K05635:TCONS_00007992 K06491:TCONS_00004757 K06491:TCONS_00014349
	Infectious diseases: Parasitic
		ko05146	Amoebiasis	6	K05635:TCONS_00007992 K05636:TCONS_00004651 K05636:TCONS_00004674 K05699:TCONS_00033149 K06240:TCONS_00008277 K13963:TCONS_00007484
		ko05144	Malaria	2	K04550:TCONS_00057339 K04659:TCONS_00007822
		ko05142	Chagas disease (American trypanosomiasis)	2	K01283:TCONS_00009368 K01283:TCONS_00009371
		ko05145	Toxoplasmosis	4	K05635:TCONS_00007992 K05636:TCONS_00004651 K05636:TCONS_00004674 K06240:TCONS_00008277
	Cardiovascular diseases
		ko05414	Dilated cardiomyopathy	1	K05692:TCONS_00052818
		ko05416	Viral myocarditis	2	K05692:TCONS_00052818 K10352:TCONS_00001713
		ko05410	Hypertrophic cardiomyopathy (HCM)	3	K01283:TCONS_00009368 K01283:TCONS_00009371 K05692:TCONS_00052818
		ko05412	Arrhythmogenic right ventricular cardiomyopathy (ARVC)	2	K05692:TCONS_00052818 K05699:TCONS_00033149
	Cancers: Overview
		ko05200	Pathways in cancer	5	K05635:TCONS_00007992 K05636:TCONS_00004651 K05636:TCONS_00004674 K06240:TCONS_00008277 K07299:TCONS_00041489
		ko05203	Viral carcinogenesis	4	K05699:TCONS_00033149 K05768:TCONS_00006327 K05768:TCONS_00006331 K11254:TCONS_00057112
		ko05204	Chemical carcinogenesis	5	K00699:TCONS_00052600 K00699:TCONS_00052735 K00799:TCONS_00008595 K00799:TCONS_00039551 K00799:TCONS_00055599
	Infectious diseases: Viral
		ko05164	Influenza A	7	K01312:TCONS_00049827 K01312:TCONS_00056874 K05401:TCONS_00006689 K05401:TCONS_00006697 K05401:TCONS_00033208 K05401:TCONS_00042362 K05692:TCONS_00052818
		ko05160	Hepatitis C	4	K05401:TCONS_00006689 K05401:TCONS_00006697 K05401:TCONS_00033208 K05401:TCONS_00042362
		ko05166	HTLV-I infection	2	K03348:TCONS_00032027 K07299:TCONS_00041489
		ko05168	Herpes simplex infection	4	K05401:TCONS_00006689 K05401:TCONS_00006697 K05401:TCONS_00033208 K05401:TCONS_00042362
	Substance dependence
		ko05034	Alcoholism	2	K02183:TCONS_00050026 K11254:TCONS_00057112
		ko05032	Morphine addiction	1	K04439:TCONS_00013094
		ko05031	Amphetamine addiction	1	K02183:TCONS_00050026
Metabolism
	Metabolism of cofactors and vitamins
		ko00670	One carbon pool by folate	2	K00289:TCONS_00053934 K00289:TCONS_00053935
		ko00860	Porphyrin and chlorophyll metabolism	2	K00699:TCONS_00052600 K00699:TCONS_00052735
		ko00790	Folate biosynthesis	1	K01077:TCONS_00037757
		ko00760	Nicotinate and nicotinamide metabolism	1	K01081:TCONS_00039190
		ko00830	Retinol metabolism	3	K00699:TCONS_00052600 K00699:TCONS_00052735 K11147:TCONS_00042683
	Global and overview maps
		ko01110	Biosynthesis of secondary metabolites	13	K00021:TCONS_00012460 K00036:TCONS_00023467 K00088:TCONS_00004237 K00939:TCONS_00023224 K00948:TCONS_00005660 K00948:TCONS_00006128 K01062:TCONS_00046388 K01081:TCONS_00039190 K01183:TCONS_00038986 K01648:TCONS_00054394 K02564:TCONS_00036619 K10703:TCONS_00030378 K14985:TCONS_00026787
		ko01100	Metabolic pathways	31	K00008:TCONS_00047390 K00011:TCONS_00005213 K00021:TCONS_00012460 K00036:TCONS_00023467 K00088:TCONS_00004237 K00232:TCONS_00025492 K00232:TCONS_00025497 K00486:TCONS_00026728 K00500:TCONS_00014864 K00699:TCONS_00052600 K00699:TCONS_00052735 K00814:TCONS_00045541 K00814:TCONS_00045545 K00827:TCONS_00045420 K00939:TCONS_00023224 K00942:TCONS_00014341 K00948:TCONS_00005660 K00948:TCONS_00006128 K01…
		ko01120	Microbial metabolism in diverse environments	7	K00036:TCONS_00023467 K00814:TCONS_00045541 K00814:TCONS_00045545 K00948:TCONS_00005660 K00948:TCONS_00006128 K01077:TCONS_00037757 K01648:TCONS_00054394
	Amino acid metabolism
		ko00250	Alanine, aspartate and glutamate metabolism	3	K00814:TCONS_00045541 K00814:TCONS_00045545 K00827:TCONS_00045420
		ko00330	Arginine and proline metabolism	1	K00934:TCONS_00022077
		ko00380	Tryptophan metabolism	1	K00486:TCONS_00026728
		ko00260	Glycine, serine and threonine metabolism	2	K00552:TCONS_00052295 K00827:TCONS_00045420
		ko00360	Phenylalanine metabolism	1	K00500:TCONS_00014864
		ko00400	Phenylalanine, tyrosine and tryptophan biosynthesis	1	K00500:TCONS_00014864
	Nucleotide metabolism
		ko00230	Purine metabolism	8	K00088:TCONS_00004237 K00364:TCONS_00016131 K00939:TCONS_00023224 K00942:TCONS_00014341 K00948:TCONS_00005660 K00948:TCONS_00006128 K01081:TCONS_00039190 K10808:TCONS_00051369
		ko00240	Pyrimidine metabolism	2	K01081:TCONS_00039190 K10808:TCONS_00051369
	Metabolism of terpenoids and polyketides
		ko00981	Insect hormone biosynthesis	1	K14985:TCONS_00026787
		ko00900	Terpenoid backbone biosynthesis	1	K00021:TCONS_00012460
	Glycan biosynthesis and metabolism
		ko00514	Other types of O-glycan biosynthesis	2	K00699:TCONS_00052600 K00699:TCONS_00052735
		ko00513	Various types of N-glycan biosynthesis	1	K01231:TCONS_00019215
		ko00510	N-Glycan biosynthesis	1	K01231:TCONS_00019215
	Lipid metabolism
		ko01040	Biosynthesis of unsaturated fatty acids	3	K00232:TCONS_00025492 K00232:TCONS_00025497 K10703:TCONS_00030378
		ko00140	Steroid hormone biosynthesis	2	K00699:TCONS_00052600 K00699:TCONS_00052735
		ko00062	Fatty acid elongation	1	K10703:TCONS_00030378
		ko00592	alpha-Linolenic acid metabolism	2	K00232:TCONS_00025492 K00232:TCONS_00025497
		ko00071	Fatty acid degradation	3	K00232:TCONS_00025492 K00232:TCONS_00025497 K15013:TCONS_00013521
		ko00561	Glycerolipid metabolism	2	K00011:TCONS_00005213 K13509:TCONS_00013692
		ko00564	Glycerophospholipid metabolism	2	K00111:TCONS_00011829 K13509:TCONS_00013692
		ko00565	Ether lipid metabolism	1	K01062:TCONS_00046388
	Xenobiotics biodegradation and metabolism
		ko00982	Drug metabolism - cytochrome P450	5	K00699:TCONS_00052600 K00699:TCONS_00052735 K00799:TCONS_00008595 K00799:TCONS_00039551 K00799:TCONS_00055599
		ko00627	Aminobenzoate degradation	1	K01077:TCONS_00037757
		ko00983	Drug metabolism - other enzymes	3	K00088:TCONS_00004237 K00699:TCONS_00052600 K00699:TCONS_00052735
		ko00980	Metabolism of xenobiotics by cytochrome P450	5	K00699:TCONS_00052600 K00699:TCONS_00052735 K00799:TCONS_00008595 K00799:TCONS_00039551 K00799:TCONS_00055599
	Chemical structure transformation maps
	Energy metabolism
		ko00910	Nitrogen metabolism	1	K01672:TCONS_00010158
		ko00720	Carbon fixation pathways in prokaryotes	1	K01648:TCONS_00054394
		ko00710	Carbon fixation in photosynthetic organisms	2	K00814:TCONS_00045541 K00814:TCONS_00045545
	Carbohydrate metabolism
		ko00020	Citrate cycle (TCA cycle)	1	K01648:TCONS_00054394
		ko00030	Pentose phosphate pathway	3	K00036:TCONS_00023467 K00948:TCONS_00005660 K00948:TCONS_00006128
		ko00052	Galactose metabolism	1	K00011:TCONS_00005213
		ko00500	Starch and sucrose metabolism	4	K00699:TCONS_00052600 K00699:TCONS_00052735 K01176:TCONS_00007685 K01176:TCONS_00020036
		ko00040	Pentose and glucuronate interconversions	4	K00011:TCONS_00005213 K00699:TCONS_00052600 K00699:TCONS_00052735 K13247:TCONS_00001039
		ko00520	Amino sugar and nucleotide sugar metabolism	2	K01183:TCONS_00038986 K02564:TCONS_00036619
		ko00051	Fructose and mannose metabolism	2	K00008:TCONS_00047390 K00011:TCONS_00005213
		ko00620	Pyruvate metabolism	1	K00011:TCONS_00005213
		ko00053	Ascorbate and aldarate metabolism	2	K00699:TCONS_00052600 K00699:TCONS_00052735
	Metabolism of other amino acids
		ko00480	Glutathione metabolism	5	K00036:TCONS_00023467 K00799:TCONS_00008595 K00799:TCONS_00039551 K00799:TCONS_00055599 K10808:TCONS_00051369
	Biosynthesis of other secondary metabolites
